# Supplementary material for: Multi-center validation of Catquest-9SF visual function questionnaire in Ontario, Canada
Source: PLoS One. 2023 Jul 6;18(7):e0278863. doi: 10.1371/journal.pone.0278863 (PMC10325044; doi:10.1371/journal.pone.0278863)
Supplement: S1 Data — (XLSX) [file pone.0278863.s009.xlsx]

## Sheet: Sheet1
subj_id	sex	age	educ	preVA_one	preVA_two	cat_t1_qx_a	cat_t1_qx_b	cat_t1_qx_c_1	cat_t1_qx_c_2	cat_t1_qx_c_3	cat_t1_qx_c_4	cat_t1_qx_c_5	cat_t1_qx_c_6	cat_t1_qx_c_7	postVAone	postVAtwo	cat_t2_qx_a	cat_t2_qx_b	cat_t2_qx_c_1	cat_t2_qx_c_2	cat_t2_qx_c_3	cat_t2_qx_c_4	cat_t2_qx_c_5	cat_t2_qx_c_6	cat_t2_qx_c_7
`	2	74	1	0.7	0.3	3	4	4	1	4	2	4	4	4			1	1	1	1	1	1	1	1	1
B1_001	1	66	2	0.18	0.3	2	3	3	1	3	3	3	3	2	0		2	1	1	1	1	2	1	1	1
B1_002	2	78	2	0	0.18	3	4	4	2	3	1	1	2	1	0		3	4	4	1		3	4	2	4
B1_004	2	65	2	0.3	0.48	1	3	1	2	2	1	2	1	0.18	1	-4.53	1	1	1	1	1	1	1	1
B1_005	2	58	1	0.48	0.54	2	3	1	1	1	1	1	2	1	0.48	0.54	1	1	1	1	1	1	1	1	1
B1_006	1	56	2	0	1.3	3	3	3	1	3	1	1	3	2	0		3	2	1	1	1	1	2	1	2
B1_007	2	72	2	0.3	1.3	2	2	1	1	2	1	1	2	1	0.18	0.4	1	1	1	1	1	1	1	1	1
B1_010	1	44	2	0.48	2	2	2	2	1	2	2	1	2	1	0.6	0.4	2	2	2	1	1	2	1	1	1
B1_011	1	76	2	0.3	0.4	3	4	4	1	2	4	3	3	3	0.18	0.1	1	1	1	1	1	1	1	1	1
B1_012	1	56	2	0.48	0.18	3	3	3	1	4	1	3	1	3	0.1	0.1	2	1	3	1	2	1	2	1	2
B1_013	2	63	2	1.3	0.18	2	4	3	1	3	2	2	2	2	0		2	2	3		3	1	2	1	1
B1_016	1	67	2	0.1	0	1	2	1	1	1	2	1	1	1	0	0.1	1	1	1	1	1	1	1	1	1
B1_017	1	68	2	0.4	0.3	1	2	1	1	2	1	1	1	1	0		1	1	2	1	2	2	2	2	1
B1_018	2	72	2	0.54	0.18	2	3	2	3	2	3	2	3	2	0		2	2		1		2	1	2	1
B1_019	2	63	2	0.48	0.3	3	4	2	3	3	3	3	3	1	0.6	0.3	2	1	2	1	2	1	1	1	1
B1_020	2	56	1	0.1	0.18	2	3	4	2	2	2	1	2	2	0	0.4	1	1	1	1	1	1	1	1	1
B1_021	2	74	2	0.48	0.3	2	3	2	1	3	2	2	2	2	0		2	2	3	1	3	2	2	2	3
B1_022	2	74	1	0.18	0.4	2	2	2	2	3	2		2	2	0		1	1	1	1	1	1	1	1	1
B1_025	1	57	2	0.3	0.4	1	2	1	1	1	1	1	1	1	1	0.18	1	1	1	1	1	1	1	1	1
B1_027	2	69	2	0.48	0.3	2	3	2	1	2	1	1	1	1	0.1	0.3	2	1	1	1	2	1	1	1	1
B1_028	1	58	1	0.7	0	1	2	1	1	1	1	1	1	1	0.3	0.3	1	2	4	1	2	1	4	1	1
B1_029	1	72	1	0.4	0.18		3	1	1	1	2	1	1	1	0.18	0.18	1	2	2	1	2	1	2	2	2
B1_030	2	61	2	0.18	0.1	2	3	2	1	2	2	2	3	4	0.1	0.1	2	2	4	1	4	1	4	2	1
B1_031	1	66	1	0.1	1.3	1	2	1	1	1	1	1	1	1	0.1	0.18	1	1	1	1	1	1	1	1	1
B1_033	2	59	2	0.54	0.1	2	3	2	1	2		2	1	2	0	0.1	2	2		1	1	1	1	1	1
B1_034	2	79	1	0.18	0.1	2	3	4	1	4	1	3	3	3	0		2	1	2	1	2	1	2	1	2
B1_035	1	75	1	0.3	0.3	4	4	3	1	4	1		3	3	0.18	0.1	1	1	2	1	2	1	1	2	1
B1_036	2	52	2	2	0.4	2	4	2	1	1	3	2		3	0.4	0.4	1	1	2	1	2	1	2	1	1
B1_037	1	69	2	0.4	0.18	3	3	3	2	1	1	2	3	1	0.3	0.18	1	2	2	1	2	1	1	2	1
B1_038	1	65	2	0.48	0.3	2	3	3	1	2	1	1	2	1	0.3	0.18	1	1	1	1	1	1	1	1	1
B1_039	2	79	1	0.3	0.7	1	2	4	1	1	1	1	1	1	0.1	0.3	1	1	1	1	1	1	1	1	1
B1_040	1	63	1	0.3	0.54	4	4	3	3	3	3	3	3	3	0.1		1	1	1	1	1	1	1	1	1
B1_041	1	77	1	0.7	0.3	3	4	4	3	4	2	1	2	1	0.1	0.1	2	2	2	1	1	1	1	2	1
B1_042	1	75	2	0.4	0.18	2	3	2	2	2	2	2	2	2	0.3	0.3	2	2	2	2	2	2	2	2	2
B1_043	1	73	2	0.3	0.4	2	3	2	1	2	1	2	2	1	0.18	0.4	1	2	2	1	1	1	1	2	1
B1_044	2	79	2	0.4	1.3	2	3	1	1	2	1	1	1	1	0	0.1	1	2	1	1	1	1	1	1	1
B1_047	1	72	2	0.1	0.18	2	3	4	1	3	1		4	1	0		2	2	2	1	2	1	1	2	1
B1_048	2	71	2	0.48	0.3	1	3	2	1	1	3	3	3	1	0	0.3	1	2	1	1	1	3	2	2	2
B1_049	2	63	2	1.3	0	2	3	2	1	1	3	1	1	1	0.18		1	2	1	1	1	1	1	2	1
B1_050	2	51	2	1.3	0	1	3	1	1	1	1	1	1	1	1		1	1	2	1	2	1	2	1	2
B1_051	2	82	2	2	2	2	4	2	1	1	1	1	2	1	0.3	0.1	1	1	1	1	1	1	1	1	1
B1_052	2	56	2	1.3	0.48	1	2	1	1	1	1	1	1	1			1	4	1	1	1	1	1	1	1
B1_053	2	76	1	0.1	0.48	3	4	3	3	3	2	1	3	2	0.18	0.3	1	2	1	1	2	1	1	1	1
B1_055	2	77	1	0.7	0.3	2	2		1	2	1	1	1	1	0.1	0.1	1	1	1	1	1	1	1	1	1
B1_056	2	75	2	0.3	0.3	2	4	3	2	3	3		3	1	0	0.1	1	1	1	1	1	1	1	1	1
B1_061	2	56	1	1.3	0.7	4	4	4	1	4	4	1	4	4	3	0.18	3	4	4	3	4		1	4	3
B1_062	1	63	2	0.18	0.18	3	3	2	1	1	1	1	2	1	0.1		1	1	2	1	1	1	2	1	1
B1_063	1	47	2	0.48	0.48	2	4	1	1	1	1	1	3	1	0		1	1	1	1	1	1	1	1	1
B1_064	1	75	2	0.3	0.3	1	2	1	1	1	1	1	1	1	0.3		1	1	1	1	1	1	1	1	1
B1_066	1	53	2	0.3	0.18	1	3	1	2	2	1	1	2	1	0.1		2	3	2	2	2	2	2	2	2
B1_068	2	57	2	1.3	0	2	3	2	2	4	1	1	2	1	1		1	2	2	1	2	2	1	2	1
B1_069	2	70	2	0.3	0.3	2	2	2	2	3	3	4	2	3	0.18	0.18	2	2	1	1	2	2	2	2	2
B1_071	2	69	2	0.54	0.48	2	4	1	1	2	1	2	1	4	0.3	0.3	1	1	1	1	1	1	1	1	1
B1_072	2	80	2	0.54	0.18	1	2	2	1	1	1	1	1	1	0.7	0.18	1	2	1	1	1	1	1	1	1
B1_074	2	69	2	0.4	1	2	2	2	1	1	1	1	1	1	0		2	2	4	1	3	1	2	3	1
B1_075	1	76	2	0.4	0.6	2	3	1	1	1	3	1	3	1	0.18	0.1	1	2	1	1	1	1	1	1	1
B1_076	2	69	1	0.18	0.4	1	2	3	1	2		1	2	1	0.18	0.1	1	1	1	1		1	1	2	1
B1_080	2	61	2	1	0.18	1	2	1	1	1	1	1	1	1	0.3	0.18	1	1	1	1	1	1	1	1	1
B1_083	1	81	1	0.48	0.3	2	3	3	2	3	2	2	3	3	0.3	0.3	3		2	1	2	2	1	4	3
B1_084	1	71	2	0.3	0.18	2	4	4	2	4	1	1	2	2	0.3	0.18		2	2	1	1	1	1	2	1
B1_085	2	78	2	0.48	0.6	2	2	2	1	1	1	1	1	1	0		1	1	1	1	1	1	1	1	1
B1_086	2	65	1	1.3	0.48	2	3	2	1	1	1	1	1	1	1.3	0.18	1	1	1	1	1	1	1	1	1
B1_087	2	74	2	0.3	0.6	2	3	2	1	2	1	1	1	2	0.1		2	3	2	1	2	1	1	1	1
B1_088	2	42	2	1	0	2	3	2	1	1	1	1	1	1	0.48	0.1	3	2	1	1	1	1	1	1	1
B1_091	1	59	1	2	1.3	2	3	2	1	3	3	2	3	2	0.54	0.7	2	2	1	1	2			1	1
B1_093	2	65	2	0	0.18	1	3	2	1	1	1	1	2	1	0	0.54	1	2	1	1	2	1	1	1	1
B1_094	2	66	2	0.3	0.18	2	1	1	1	1	1	1	1	1	0		1	1	1	1	1	1	1	1	1
B1_095	1	72	2	0.54	0.54	NA	1	1	1	1	1	1	1	1	0.48	0.3	1	4	1	1	1	1	1	1	1
B1_096	2	70	2	0.18	0.18	1	2	2	1	2	2	1	1	1	0.1		1	1	2	1	2	1	1	1	1
B1_097	1	77	1	1	0.6	1	3	2	1	2	4	1	1	1	0.48	0.54	1	1	1	1	1	1	1	1	1
B1_098	1	64	1	0.1	0.1	2	3	2	1	1	1	3	2	2	0.1	0.1	2	2	1	1	1	1	2	2	1
B1_099	1	70	2	0	0.1	3	4	3	3	4	3	3	3	3	0	0.1	1	1	1	1	1	1	1	1	1
B1_100	1	67	1	0.18	0.1	1	3	3	3	3	1	1	3	1	0.1		1	1	2	1	1	1	2	1	1
B1_101	1	76	2	0.48	0.48	2	2	2	2	2	2	2	2	2	0.4	0.4	1	1	2	1	1	2	2	2	2
B1_102	1	67	2	2	0.1	2	3	1	1	1	3	2	3	1	2		2	1	2	2		1	2	3	1
B1_103	2	64	1	0.3	1	2	4	2	1	2	2	2	2	1	0.3	1	1	1	2	1	1	1	1	1	1
B1_105	2	67	2	0.4	0.54	2	3	1	1	1	3	1	2	1	0.1	0.1	2	2	1	2	1	2	1	2	1
B1_106	1	76	2	0.48	0.18	2	3	2	2	2	1	2	3	2	0.48	0.18	2	2	2	2	2	2	3	2	2
B1_107	1	57	2	0.3	0.3	2	3	2	1	1	1	1	1	2	0.18	0.18	1	1	1	1	1	1	1	1	1
B1_109	1	62	2	0.54	0.7	3	3	4	1	4	2	1	3	1	0.4	0.48	1	2	1	1	1	1	1	1	1
B1_111	1	83	1	0.3	0.6	1	2	1	1	1	2	1	2	1	0.1		1	1	1	1	2	1	1	1	1
B1_112	2	63	2	1.3	0	2	3	3	2	3	3	3	2	2	0		1	1	1	1	1	1	1	1	1
B1_113	2	65	2	0.1	1.3	2	3	3	1	3	3	2	3	3	0		2	2	2	1	2	1	2	1	1
B1_114	1	80	1	0.3	1.3	2	3	2	1	2	1	2	2	1	0.4	1	1	1	1	1	1	2	2	1	1
B1_115	1	72	2	1.3	0.3	2	2	1	1	1	1	1	2	1	0.7	0.3	2	2	1	1	1	2	2	1	1
B1_119	2	74	2	0.3	0.18	2	3	2	1	2	3	2	1	1	0.3	0.1	1	1	2	1	1	2	1	1	1
B1_120	2	65	1	3	0.1	2	3	2	1	2	1	2	2	2	3	0.18	2	3	2	1	2	1	1	2	1
B1_121	1	64	1	0.18	0.18	2	4	3	3	3	2	3	3	3	0.18	0.3	2	2	2	1	2	1	2	1	1
B1_124	1	70	1	1.3	0.3	1	2	1	1	1	1	1	2	1	0.1	0.3	2	3	1	1	2	1	1	2	1
B1_125	2	52	2	0.18	0.18	2	3	2	1	2	3	1	3	2	0		2	2	2	2	2	2	2	2	2
B1_126	2	64	1	0	1	1	3	1	1	1	1	2	2	1	0.3	0.3	1	2	1	1	1	1	1	2	2
B1_127	1	69	2	0.54	0.7	1	2	1	1	1	1	1	1	1	1	0.3	1	1	1	1	1	1	1	1	1
B1_131	1	68	2	0.18	0.48	2	2	1	1	2	1	1	1	1	0.18	0.18	1	1	1	1	1	1	1	1	1
B1_132	2	78	1	0.4	0.4	2	3	4	1	2	1	1	2	2	0	0.18	2	3		1	2	1	2	2	1
B1_133	1	71	2	0.1	0.3	1	4	4	3	2	1	1	2	4	0.1	0.18	1	1	1	1	1	1	1	1	1
B1_134	1	63	1	1.3	0	2	4	2	1	2	1	3	2	2	0		1	1	1	1	1	1	1	1	1
B1_137	1	59	2	0.4	2	2	3	2	3	2	1	1	4	1	0.1	0.18	2	2	2	1	1	1	1	1	1
B1_138	1	65	1	1.3	0.3	2	2	1	1	2		3	1	3	2	0.3	1	1	1	1	1	1	1	1	1
B1_141	2	65	2	0.18	0.1	3	3	3	3	3	2	1	2	3	0		1	1	1	1	1	1	1	1	1
B1_142	1	84	2	0.3	0.4	1	3	2	2	1	1	1	2	1	0.18	0.1	1	2	1	1	1	1	1	1	1
B1_144	2	64	1	0.1	1.3	1	1	1	1	1	1		1	1	0.1	0.1	1	4	1	1	1	1	1	1	1
B1_145	2	55	2	0.3	0.1	2	3	2	2	3	1	3	3	3	0.18	0.1	2	2	2	1	2	2	2	2	2
B1_146	2	74	1	0.4	1	2	3	1	2	2	1	2	2	2	0.7	1	1	1	2	1	2	1	2	1	2
B1_147	1	69	2	1.3	0.1	1	2	1	2	2	3	1	1	1	0.1	0.1	1	1	2	1	1	1	1	1	1
B1_148	2	57	2	0.4	0.6	3	3	3	1	3	3	3	2	2	0.3	0.3	1	1	1	1	1	1	1	1	1
B1_149	1	56	2	0.3	0.3	2	3	2	1	2	1	1	2	1	0.1	0.1	1	1	1	1	1	1	1	1	1
B1_150	2	63	1	0.3	0.48	2	3	1	1	2	2	1	2	3	0.18		1	1	1	1	1	1	1	1	1
B1_151	2	62	2	0.1	0.7	2	3	1	1	1		2	1	1	0.1	0.3	1	1	2	1	2	1	2	1	1
B1_152	1	68	1	1	0.3	2	3	3	2	2	1	2	1	2	0.1		2	1	2	1	1	3	1	1	1
B1_153	2	71	1	2	0.48	1	3	2	2	2	2	1	2	1		0.18	1	1	1	1	1	1	1	1	1
B1_154	1	74	2	0.1	1.3	4	4	4	4	4	4	4	2	2	0.3	0.3	1	3	2	1	1	1	1	1	1
B1_155	1	78	1	0.6	0.6	1	3	2	1	2	2	1	2	1	0.1		1	2	2	1	1	2	1	2	1
B1_157	1	71	1	0.18	0.3		3	3	1	2	2	2	2	2	0	0.1	1	1	1	1	1	1	1	1	1
B1_158	1	61	1	0.54	0.3	2	3	3	1	4	1	1	2	2	0.1	0.1	2	2	2	1	2	1	2	1	2
B1_160	2	71	2	0.6	0.3	1	3	3	2	2	1		1	2	0	0.1	1	1	2	1	1	2	1	1	1
B1_161	1	67	1	0.54	0.3	1	2	2	2	1	1	2	2	1	0.18	0.18	1	1	1	1	1	1	1	1	1
B1_162	1	59	2	0.3	0.18	3	4	2	1	2	2	4	4	4	0	0.18	1		2	1	1	2	2	2	2
B1_164	1	64	1	0.4	0.48	2	2	2	1	2	1	1	1	1	0.18	0.18	1	1	1	1	1	1	1	1	1
B1_167	1	69	1	0.1	1.3	2	4	2	1	2	2	2	1	2	0.1	0.18	2	2	2	1	2	2	1	1	2
B1_168	1	63	1	0.4	0.54	2	3	3	1	2		2	3	2	0.18	0.48	2	2	2	1	2		2	1	2
B1_169	1	67	2	0.1	0.1	2	4	4	1	2	2	2	2	2	0.18	0.1	1	2	2	1	2	1	2	1	1
B1_170	2	63	1	0.3	0.18	2		1	1	1	1	1	2	1	0		1	2	1	1	1	2	1	1	1
B1_171	1	57	2	0.3	0.18	3	3	3	4	4	3	3	3	4	0.1	0.18	2	2	1	1		1	2		2
B1_172	1	67	1	0.3	0.3	1	3	1	2	1	1	1	2	1	0.3		2	2	2	2	2	2	1	2	2
B1_174	1	58	2	1	0.18	2	3	2	1	4	1	2	2	1	1	0.3	1	2	1	1	2	2	1	1	1
B1_175	1	50	1	0.1	0.18	1	2	2	1	1	1	1	1	1	0		1	1	1	1	1	1	1	1	1
B1_176	1	74	2	0.3	0.18	2	3	2	1	2	1	1	2	1	0.1	0.1	2	2	2	1	2	1	1	2	1
B1_178	1	67	2	0.18	0	2	2	4	1	4	1	4	4	2	0.1		1	1	1	1	2	1	1	1	1
B1_180	1	77	1	0.7	0.4	2	1	1	1	1	1	1	1	1	0		1	1	1	1	1	1	1	1	1
B1_181	1	76	2	0.4	0.1	1	3	2	1	2	1	1	2	1	0.18	0.1	1	1	1	2	1	1	1	1	1
B1_182	1	79	1	0.54	0.3	3	2	3	2	4	3	2	2	2	1	0.48	1	2	1	1	1	1	1	1	1
B1_184	1	51	2	0.3	0.18	2	4	3	1	2	1	3	1	4	0.1	0.18	1	1	1	1	1	1	1	1	1
B1_185	2	52	2	0	1.3	1	3	2	1	1	1	1	2	1	0		1	1	1	1	1	1	1	1	1
B1_186	1	58	1	0.6	0.7	2	1	2	2	3	1	3	4	3	0.1	0.3	2	3	2	2	2	1	2	3	2
B1_187	2	69	2	0.1	0.18	1	3	1	1	2	1	1	1	1	0.18	0.18	2		1	1	1	1	1	1	1
B1_188	1	68	1	1.3	0.1	2	4	1	1	1	1	1	1	1	0.18	0.18	1	1	1	1	1	1	1	1	1
B1_189	2	62	2	1	0	2	2	1	1	1	2	1	1	1	0.1		1	1	1	1	1	1	1	1	1
B1_190	1	77	1	0.48	0.48	2	3	2	1	2	1	1	1	1	0.18	0.3	1	1	1	1	1	1	1	1	1
B1_194	1	78	1	0.48	0.4	2	3	1	1	1	1	1	1	1	0.3		1	1	1	1	1	1	1	1	1
B1_195	2	83	2	0.3	0.48	2	4	2	2	2	2	3	4	3	0.3	0.3	1	1	1	1	1	1	1	1	1
B2_001	2	65	2	0.18	0.18	2	3	2	2	2	2	2	2	2	0.3		1	3	1	1	1	1	1	1	1
B2_002	1	75	1	0.48	0.7	2	3	1	1	1	2	1	1	1	0.1	0.18	2	3	2	1	2	1	1	1	1
B2_003	2	69	2	0.54	0.18	3	3	3	1	2	2	2	2	2	0.1	0.1	1	1	2	1	1	1	1	2	1
B2_004	2	74	2	0.4	0.54	2	3	1	2	1	2	2	3	1	0.3	0.1	1	2	2	1	1	1	1	1	1
B2_005	2	80	2	0.3	0.3	1	3	2	1	1	1	1	1	1	0		1	1	2	1	2	1	1	2	1
B2_008	1	83	1	0.1	0.54	4	3	4	2		4	1	4	1	0.1	0.1	2	4	2	1	3	2	3	2	4
B2_009	2	73	1	0.6	0.48	3	2	4	1	4	1	1	2	1	0.54	0.4	4	4	1	1	1	2	1	1	1
B2_010	2	68	2	0.18	0.48	3	4	4	2	4	2	3	4	2	0.18	0.3	1	2	1	1	1	1	1	2	1
B2_011	1	79	2	0.18	0.3	4	4	3	2	4	1	1	2	2	0.3	0.4	1	1	1	1	1	1	1	1	1
B2_013	1	68	2	0.4	0.18	2	3	2	1	2	2		2	2	0.1	0.1	1	1	2	1	2	2		2	1
B3_001	1	79	1	0.3	0.3	4	4	4	2	4	2	2	1	4	0		1	1	1	1	1	1	1	1	1
B3_002	2	71	2	0.4	0.18	2	3	2	1	2	2	3	1	1	0		1	1	2	1	2	1	2	2	1
B3_003	1	72	1	0.3	0.3	1	3	2	1	3	1	1	3	1	0.1		1	1	2	1	2	1	2	1	2
B3_004	1	76	1	0.3	0.18	2	4	2	1	2	1	2	3	2	0.18	0.18	2		1	1	2	1	1	2	2
B3_005	2	75	1	0.18	0.18	1	2	1	1	1	1	2	1	1	0.1	0.1	1	1	1	1	1	1	1	1	1
B3_006	2	77	2	0	0.4	1	2	1			1	4	1	1	0.18	0.1	2	2	1	2	1	2		1	1
B3_007	1	83	1	0.54	0.3	2	2	2	1	2	2	2	2	2	0.18		2	2	2	1	2	2	2	2	2
B3_008	2	76	2	0	0.18	1	1	1	1	1	1	1	1	1		0.3	1	2	2	1	1	1	1	1	1
B3_009	2	76	2	0.3	0.1	2		2	1	2	1	1		1	0.1	0.1	2	2	2	2	2	2	2	2	2
B3_010	1	68	2	0.18	0.18	1	2	2	1	1	1	2	1	1	0.18	0.1	1		2	1	1	1	2	1	1
B3_011	1	47	2	2	0	3	4	3	4	2	3	3	4	3	0.4		1	1	1	1	2	1	1	1	1
B3_014	1	80	2	0.3	0.3	1	2	1	1	1	1	1	1	1	0.1		1	1	1	1	1	1	1	1	1
B3_015	1	75	1	0.3	0.4	2	3	2	1	2	2	2	2	2	0.1	0.1	2	2	2	1	2	2	2	2	2
B3_017	2	66	2	0.54	0	2	3	1	1	2	1	1	1	1	0.1		1	1	1	1	1	1	1	1	1
B3_018	1	73	1	0.4	0.4	1	3	2	1	1	1	1	1	1	0.1	0.1	1	1	1	1	1	1	1	1	1
B3_019	1	61	2	0	0.3	2	4	4	1	4	4	4	4	4	0		1	1	1	1	1	1	1	1	1
B3_020	2	69	2	0.1	0.1	2	2	2	1	3	2	2	2	2	-0.1	-0.1	2	3	4	1	4	2	2	1	2
B3_021	2	84	1	0.3	0.54	2	3	4	2	3	1	2	3	2	0.1	0.54	2	2	2	1	2	1	2	2	2
B3_022	1	72	2	0.3	0.3	3	3	4	1	3	1	1	2	1	0.1	0.18	2	2	2	1	2	1	2	2	1
B3_023	1	73	2	0.18	0.1	1	2	1	1	1	1	1	1	1		0.4	2	1	2	1	2	1	1	2	1
B3_025	2	83	2	0.3	3	2	2	1	1	1	1	1	2	1	0.3		2	2	1	1	1	1	2	1	2
B3_026	1	78	1	0.3	0.3	3	4	2	2	3	2	3	4	2	0.3	0.1	1	3	1	1	1	1	1	1	1
B3_027	1	79	2	0.4	0.4	1	1	2	1	1	1	1	1	1	0.18	0.18	1	1	1	1	1	1	1	1	1
B3_028	1	60	2	0	2.8	2	2	3	1	2	1	2	3	3		0.18	1	1	2	1	2	1	1	1	1
B3_029	1	65	1	0.7	0.18	2	3	2	1	1	1	2	1	2			1	2	1	1	1	1	2	1	1
B3_031	1	67	1	0.1	0.1	2	3	1	2	2	1	1	2	1	0.3		1	2	1	1	1	1	1	1	1
B3_034	1	84	1	0.3	0.3	1	3	3	3	2	3	2	3	2	0.1	0.1	2	3	3	2	3	2	3	3	3
B3_035	1	69	1	0.6	0.18	1	2	1	1	1	1	1	1	1	0.1	0.18	1	1	2	1	1	1	1	1	1
B3_036	2	71	2	0.1	0.4		3	2	1	2	1	1	2	2	0.1		1	1	1	1	1	1	1	1	1
B3_037	1	77	2	0.3	0.18	1	2	1	1	2	1	1	1	1	0.18	0.18	2	2	1	1	1	1	1	2	1
B3_038	2	79	2	0.3	0.3	2	3	2	1	1	2	2	2	2	0.18	0.18	1	1	1	1	1	1	1	1	1
B3_039	2	75	2	0.3	0.3	2	2	2	1	2	2	1	2	1	0.18	0.18	2	1	2	1	2	2	1	1	1
B3_040	1	76	1	0.3	0.18	1	3	1	1	1	1	1	1	1	0		2	3	2	1	2	2	2	1	2
B3_041	1	76	2	0.3	0.1	2	3	3	3	3	3	4	3	2	0.1	0.1	1	1	1	1	2	1	2	1	1
B3_042	1	76	1	0.18	0.4	2	2	1	1	2		1	1	1	0.18	0.18	2	2	2	1	2	2	3	3	3
B3_043	2	68	1	0.3	0.18	2	4	2	1	2	1	1	2	1	0.1	0.1	1	1	1	1	1	1	1	1	1
B3_044	2	57	1	0	0.48	2	3	3	1	3	2	2	1	2		0.3	1	1	1	1	1	1	1	1	1
B3_046	2	79	1	0.1	0.54	2	3	2	2	2	2	2	2	2	0.3	0.3	2	4	2	2	2	3	2	2	2
B3_047	1	70	2	0.3	0.18	1	1	1	1	1	3	1	1	1	0.3	0.18	1	1	1	1	1	1	1	1	1
B3_050	2	46	2	0.7	0	2	2	2	1	2	1	2	1	2	0		2	2	2	1	2	1	2	2	1
B3_051	1	70	2	0.3	0.3	2	2	2	1	1	1	1	1	1	0.4	0.4	2	2	2	1	1	1	2	2	2
B3_052	1	57	2	0	0.4	2	3	1	1	1	3	1	3	1			1	1	1	1	1	1	1	1	1
B3_053	2	73	2	0.18	0.18	1	3	3	1		3	3	2	3	0.18	0.18	2	2	2	1	2	2		2	2
B3_054	2	66	2	0.18	0.18	1	1	1	1	2	1	1	1	1	0.1	0.1	1	2	4	1	2	1	2	2	2
B3_055	1	71	1	2	0.1	2	3	2	2	2	1	1	2	1	1	0.18	1	1	1	1	1	1	1	1	1
B3_056	1	76	2	0.1	1	3	3	4	1	3	2	2	3	3		0.18	2	2	2	1	2	2		2	2
B3_057	1	70	2	0.18	0.18	2	4	4	1	2	1	2	2	1	0.1	0.18	1	2	2	1	2	1	1	1	1
B3_058	2	60	2	0	0.4	1	1	1	1	1	1	1	1	1	0	0.1	1	1	1	1	1	1	1		1
B3_059	1	72	2	0.18	0.7	1	3	1	1	3	1	1	1	1		1.3	1	1	1	1	2	1	1	1	1
B3_060	1	83	1	0.48	0.54	1		2	1	1	1	1	2	1	0.1	0.1	1	2	2	1	2	1		1	2
B3_061	1	72	2	0.18	0.54	2	2	2	1	2	2	2	2	2	0.1	0.1	2	2	2	1	2	1	2	1	2
B3_065	1	70	1	0.3	0.3	1	2	1	2	1	3	4	4	1	0.1	0.1	1	1	1	1	1	2	4	2	1
B3_066	1	74	1	0.4	0.54	1	2	1	2	1	1	1	2	1	0.3	0.3	2	2	1	2	1	1	1	2	1
B3_067	1	63	2	0.1	0.18	2	3	3	1	2	1	1	3	1			1	1	1	1	1	1	1	2	1
B3_068	1	76	1	0.4	0.4	2	4	1	1	1	1	1	1	1	0.18	0.1	1	2	1	1	1	1	1	1	1
B3_069	2	67	1	0.3	0.1	1	3	2	1	1	1	1	1	1	0.1	0.1	2	2	2	2	1	2	2	2	1
B3_070	2	76	2	0.1	1	2	3	2	1	2	1	1	2	2		0.6	2	2	2	1	2	1	1	1	2
B3_071	2	69	2	0.3	0.48	4	4	4	3	4	3	2	4	4		0.4	2	2	3	1	2	1	3	2	2
B3_072	2	71	2	0.18	0.4	3	4	3	1	3	3	1	3	1	0.1		1	2	1	1	1	1		1
B3_073	1	70	2	0.18	1		4	2	2	2	2		1	1		0.18	1	1	1	1	1	1	1	1	1
B3_074	2	65	2	0.3	0.1	1	2	1	1	1	1	1	1	1	0		1	2	2	1	2	1	1	1	2
B3_075	1	80	2	0.18	0.3	2	4	3	2	4	2	2	3	2	0.3	0.18	1	1	1	1	1	1	1	1	1
B3_076	2	83	1	0.18	0.4	2	3	3	1	2	1	1	1	2		0.3	1	2	1	1	1	1	1	1	1
B3_079	2	71	2	0.1	0.3	2	3	2	3	3	3	2	2	2	0	0.1	1	4	1	1	2	2	2	1	2
B3_081	1	72	1	0.18	0.18	1	3	2	1	1	1	1	1	2	0.1	0.1	1	2	2	1	2	1	2	2	2
B3_082	1	63	1	0.3	0.18	2	3	1	1	2	1	1	3	2	0.1	0.1	1	2	1	1	1	1	1	1	1
B3_083	1	75	1	0.3	0.18	2	2	1	1	1	1	2	2	2	0.18	0.3	2	1	2	1	2	1	2	1	2
B3_084	1	59	1	0.1	0.18	1	3	2	1	1	1	1	3	1			1	1	1	1	1	2	1	1	1
B3_085	1	73	1	1.3	0.3	1	2	2	2	2	2	3	2	2			1	1	1	1	1	1	1	1	1
B3_086	1	75	1	0.18	0.18	2	2	2	1	2	1	1	1	2	0.18	0.1	1	1	1	1	1	1	1	1	1
B3_087	1	76	1	0.4	0.3	1	2	1	1	1	1	1	1	1	0.1	0.1	1	1	1	1	1	1	1	1	1
B4_001	1	69	1	0.3	1.3	2	3	3	1	2	1	3	2	2	0.18	0.3	1	1	1	1	1	1	1	1	1
B4_002	2	68	2	0.1	0.18	3	4	3	2	2	1	1	3	1	0.18		2	2	2	1	1	1	1	1	1
B4_004	1	63	2	0.4	0.18	3	3	2	2	3	2	2	3	2	0.4	0.3	2	1	1	1	1	1	1	1	1
B4_005	1	69	1	0.48	0.54	2	3	3	1	2	1	2	2	2	0.18	0.3	2	2	2	1	3	2	3	2	2
B4_006	1	69	2	0.4	2	2	2	1	1	2	1	1	2	1		0.18	1	1	1	1	1	1	1	1	1
B4_007	1	73	1	0.4	0.4	2	2	2	1	1	1	1	2	1	0.3	0.3	1	2	1	1	2	1	1	2	1
B4_008	1	70	1	0.4	0.3	1	3	2	1	2	2	2	2	2	0.18	0.1	1	1	1	1	2	1	1	1	1
B4_009	1	55	2	0.48	0.7	2	4	2	2	3	1	1	1	1	0.18	0.1	1	1	1	1	1	1	1	1	1
B4_010	2	52	2	0.18	0.18	2	3	4	1	1	1	1	1	1	0.1		1	1	2	1	2	1	1	1
B4_011	1	70	2	0.4	0.4	1	2	1	1	2	1	1	1	1	0.18	0.3	1	2	1	1	3	1	2	1	1
B4_013	1	69	2	0.7	0.48	3	3	4	2	4	2	2	1	2	0.3	0.3	1	1	2	1	2	1	2	1	2
B4_014	1	59	2	0.3	0.18	2	3	2	2	2	2	1	3	1	0.1	0.1	1	1	1	1	1	1	1	1	1
B4_015	1	68	2	0.4	2	2	4	1	1	1	1	1	1	3		0.48	1	1	1	1	1	2	1	1	1
B4_016	1	81	2	0.48	0.18	2	3	2	2	3	2	3	3	2	0.1	0.18	2	2	2	1	2	1	2	2	2
B4_017	1	73	2	0.48	0.4	1	2	1	1	1	1	1	1	1	0.1	0.1	1	1	1	1	1	1	1	1	1
B4_018	2	61	2	0.48	0.4	2	3	4	4	4	3	4	4	3	0.18	0.1	1	1	1	1	1	1		1	1
B4_019	2	77	2	0.54	0.48	2	4	2	2	2	3	2	2	3	0.3		2	3	1	1	1	2	2	1	3
B4_020	1	68	1	0.4	0.3	2	2	2	1	1	2	1	2	1		0.3	1	1	1	2	2	1	2	2	1
B4_021	1	78	2	0.1	0.1	1	3	2	1	1	1	1	2	1	0.18	0.18	2	2	3	1	3	1	2	1	1
B4_022	1	77	1	0.4	0.3	2		4	2	3	2	1	2	1	0.18	0.18	1	1	1	1	1	1	1	1	1
B4_024	1	65	1	0.54	0.1	1	2	1	1	1	1	1	1	1	0.1	0.3	1	2	2	1	1	1	1	1	2
B4_025	2	61	1	0.48	0.54	2	3	3	2	3	3	1	2	2		1	1	1	1	1	1	1	1	1	1
B4_026	1	58	2	0.48	0.6	3	3	4	3	4	2	4	4	4	0	0.18	1	1	1	1	1	1	1	1	1
B4_028	1	57	1	0.3	0.3		3	2	1	2	1	1	1	1	0.54	0.3	1	2	1	1	2	1	1	1	1
B4_030	2	74	2	0.54	0.4	3	4	3	4	4	4	3	3	3	0.3	0.18	1	1	1	1	1	1	1	1	1
B4_032	1	76	2	0.4	1	2		2	1	2	2	4	3	2	0.7	1	1	1		1	2	2	1	1	2
B4_033	2	81	2	0.4	0.3	2	3	2	2	2	2	2	2	2	0.4	0.48		2	2	1	2	2	2	2	2
B4_035	2	80	1	1	0.54	1	3	2	1	2	1	1	2	1	0.1	0.18	1	1	1	1	1	1	1	1	1
B4_037	1	73	2	0.4	1	3	4	2	4	1	4	1	4	1	0.48	0.18	1	3	4	1	4	1	4	4	1
B4_038	1	65	1	0.4	1	1	1	1	1	1	1	1	1	1	0.1	0.1	2	2	2	1	2	1	2	2	1
B4_039	1	72	2	0.3	0.4	3	4	3	1	2	2	2	2	2	0.1	0.1	1	1	1	1	1	1	1	1	1
B4_040	2	72	2	0.3	0.3	2	3	2	1	1	1	2	1	2	0.3	0.18	2	3	2	1	2	1	2	1	2
B4_041	2	70	2	0.4	0.48	2	4	2	1	2	2	2	2	2		0.18	1	1	1	1	1	1	1	1	1
B4_042	2	81	2	0.4	0.48	1	2	1	1	1	1	1	1	1	0.4	0.48	1	1	1	1	1	1	1	2	1
B4_043	1	71	1	0.54	0.4	2	3	1	1	2	1	2	3	1	0		1	1	1	1	1	1	1	2	1
B4_045	1	78	1	0.3	0.18	2	4	3	2	3	1	1	2	1	0.18	0.18	1	1	1	1	1	1	1	1	1
B4_046	1	77	1	0.48	2	1	2	1	1	1	2	1	1	1	0.7		1	1	1	1	1	1	1	1	1
B4_047	2	70	1	0.7	1	1	3	2	1	1	1	1	1	1	0.54	0.4	1	1	1	1	1	1	1	1	1
B4_048	2	83	1	0.48	0.4	2	2	3	1	3	2	3	3	3	0.1	0.1	1	4	4	1	4	1		1	1
B4_049	1	67	2	1	0.18	1	2	3	1	1	1	1	2	1	0.1	0.1	1	1	1	1	1	1	1	1	1
B4_050	2	56	1	0.4	3	2	3	4	1	2	2	2	2	2		0.3	2	3	2	1	2	2	2	2	2
B4_051	1	59	1	0.54	0.4	3	4	4	4	4	1	4	4	4	0		4	4	4	3	4	2	4	4	4
B4_052	1	70	1	0.4	0.6	2	4	3	2	1	1	1	1	1	0.18	0.18	1	1	1	1	1	1	1	1	1
B4_053	1	67	1	0.4	1.3	2	1	1	1	1	1	1	1	1		0.4	1	1	1	1	1	2	1	1	1
B4_054	1	68	1	0.4	0.3	1	2	4	1	4	4	4	4	1	0.6	0.6	1	1	1	1	1	1	1	1	1
B4_055	1	75	1	0.4	0.4	2	3	3	3	4	3	1	3	1	0.54	0.48	2	2	2	2	2	2	2	2	2
B4_056	1	61	1	0.3	1.3	1	3	1	1	1	1		1	1	0		2	1	2	1	2	1	1	1	1
B4_057	1	65	2	0.3	0.1	2	3	3	1	2	1	2	2	2		0.4	1	1	1	1	1	1	1	1	1
B4_059	1	71	2	2	0.4	2	2	1	1	1	1	1	1	1	0.18	0.18	2	2	1	1	1	1	1	1	1
B4_061	2	69	1	0.18	0.18	2	3	3	1	2	2	2	2	1	0.1	0.1	1	2	1	1	1	1	1	1	1
B4_062	2	65	1	0.1	0.4	1	2	1	1	1	1	1	1	1		0.1	1	1	3	1	1	1	1	1	1
B4_063	2	70	2	1.3	0.3	2	3	3	1	2	2	1	2	1	0	0.1	1	2	2	1	2	1	1	2	1
B4_064	2	76	1	0.1	0.4	2	3	4	1	3	2	1	2	1	0		2	2	2	1	1	1	2	1	1
B4_065	2	67	2	0.18	0.1	2	2	1	1	2	1	1	2	1	0		1	1	1	1	2	1	1	1	1
BGH001	1	86	1	0.3	0.4	4	2	3	1	3	2	1	3	2			1	1	2	1	2	3	1	1	2
BGH008	2	70	2	0.4	0.4	2	3	1	1	1	1	1	2	1			1	2	1	1	1	1	1	1	1
BGH011	2	80	1	0	0.1	2	2	1	1	1	1	1	2	1			1	1	1	1	1	1	1	1	1
BGH013	2	65	1	0.4	0.4	2	4	2	2	2	1	2	2	2			1	1	1	1	1	1	1	1	1
BGH023	2	73	1	0.5	0.3	2	4	2	1	2	1	2	3	2			1	1	1	1	1	1	1	1	1
BGH024	1	71	1	0.4	0.3	2	3	2	1	2	2	3	2	2			1	2	2	1	1	1	2	1	1
BGH025	1	75	2	0.2	0.3	1	2	1	1	1	1	1	1	1			1	1	1	1	2	1	2	1	2
BGH027	2	79	1	0.4	0.3	2	2	2	1	2	1	1	2	2			1	1	1	1	1	1	1	1	1
BGH029	2	76	2	0.3	0	2	3	1	1	2	2	1	2	1			1	1	1	1	1	1	1	1	1
BGH036	2	86	1	0.4	0.5	2	3	2	1	2	2	1	2	2			1	1	1	1	1	1	1	1	1
BGH037	1	87	1	0.4	0.3	2	3	2	2	3	4	2	3	2			1	1	2	1	1	2	1	2	1
BGH040	2	71	2	0	0	3	4	4	1	2	2	2	2	2			1	1	2	1	2	2	1	1	2
BGH042	2	82	1	0.3	0.4	2	2	2	1	1	1	1	1	1			1	1	3	1	2	1	2		2
BGH044	1	70	2	0.2	0.4	2	3	2	2	2	1		2				2	4	2	1	2	1	2	2	1
BGH048	1	47	2	0	0.5	2	3	3	2	3	1	3	2	2			1	1	2	1	2	1	1	1	2
BGH049	1	60	2	0.2	0	3	4	2	1	2	2		3	2			1	1	1	1	1	1	1	1	1
BGH054	2	58	1	0.5	0.3	2	2	2	1	2	1	2	2	2			1	1	1	1	1	1	1	1	1
BGH062	1	63	1	0.3	0.3	4	4	2		4	1	4	4	4			1	1		1	1	1	1	1	1
BGH063	1	74	1	0.3	0.5	1	1	1	1	1	1	1	1	1			2	2	2	1	2	2	1	2	1
BGH064	1	73	1	0.4	0.3	3	2	3	1	3	2	1	2	2			2	1	2	1	2	1	2	2	2
BGH065	2	72	1	0.2	0.3	2	3	2	1	2	1		1	1			1	1	1	1	1	1	1	1	1
BGH066	1	87	1	0.3	0.2	2	2	2	1	2	1	1	2	2			1	1	2	1	2	1	1	2	1
BGH069	1	73	1	0.5	0.2	3	4	2	2	2	2	2	2	2			2	4	2	1	3	2	2	2	2
BGH071	1	65	2	0.2	0.4	2	2	2	1	1	2	3	2	1			1	1	1	1	1	2	2	1	1
BGH072	1	70	1	0.2	0.3	3	4	2	3	3	2	2	3	2			1	1	1	1	1	1	1	1	1
BGH073	1	79	1	0.3	0.2	1	2	1	1	1	1	1	2	1			2	2	2	1	2	1	2	2	1
BGH074	1	71	1	0	0	3	4	4	4	4	4	4	4	4			2	1	4	1	4	1	1	4	1
BGH075	1	74	2	0	0.2	2	3	2	1	2	2	2	2	2			1	1	1	1	1	1	1	1	1
BGH076	1	88	1	0.3	0.3	2		2	1	1	1	1	1	1			1	1	1	1	1	1	1	1	1
BGH077	2	86	1	0.7	0.9	2	2	2	1	2	1		2	1			1	1	1	1	1	1	1	1	1
BGH080	1	66	2	0.2	0.1	2	3	2	1	2	2	2	2	2			3	4	3	1	3	3	3	4	4
BGH081	1	74	1	0.4	0.3	2	4	1	1	1	1	1	2	2			1	2	1	1	1	1	1	1	1
BGH084	1	76	1	0.5	0.5		3	2	1	1	1		2	3			1	1	1	1	1	1	1	1	1
BGH095	2	64	1	0.2	0.3	1	1	1	1	1	1	1	1	1			2	1	1	1	1	1	1	1	1
BGH098	2	67	2	0.1	0	2	1	1	1	1	1	1	1	1			1	1	1	1	1	1	1	1	1
BGH099	2	69	2	0.1	0.1	2	3	1	1	1	2	1	3	1			2	3	3	1	2	2	2	2
BGH100	1	62	2	0.4	0.4	3	4	3	2	3	2	2	2	3			1	1	1	1	1	1	1	1	1
BGH102	2	82	1	0.3	0.3	2	1	1	1	1	2	1	1	1			1	1	1	1	1	2	1	1	1
BGH114	1	73	2	0.4	0	2	3	2	1	2	1	1	2	2			2	2	4	1	4	1	1	1	1
BGH116	2	82	1	0.1	0.2	2	2	1	1	2	1	1	2	1			1	2	1	1	1	1	1	1	1
BGH118	2	73	1	0.3	0.5	2	3	2	1	2	1	1	1	1			1	2	1	1	1	1	1	1	1
BGH120	2	77	1	0.7	0	2	2	1	1	1	1	1	1	1			2	1	2	1	2	1	1	2	1
BGH122	2	70	1	0.54	0.5	2	3	1	1	1	1	1	2	1			1	1	2	1	2	1		1	1
BGH124	2	66	1	0.1	0.2	2	3	2	1	1	1	1	2	1			1	1	1	1	1	1	1	1	1
BGH127	1	84	1	0.5	0.3	2	3	2	2	1	2	1	2	1			1	2	1	1	1	1	1	1	1
BGH128	2	75	2	0.5	0.2	2	3	2	1	1	1	1	1	1			1	1	1	1	1	1	1	1	1
BGH132	2	59	1	0.3	0.3	2	3	1	1	2	2	1	2	1			1	1	1	1	1	2	1	1	1
BGH137	1	63	2	0.4	0.54	2	2	2	2	2	2	2	2	2			1	1	1	1	1	1	1	1	1
BGH147	2	71	1	0.3	0.3	2	2	2	1	1	1	1	1	1			1	1	1	1	1	1	1	1	1
BGH148	2	68	2	0.2	0.2	2	3	1	1	2	2	2	2	2			1	1	1	1	1	1	1	1	1
BGH150	2	70	2	0.1	0.1	2	3	2	2	2	2	1	3	3			2	1	2	1	1	1	1	2	1
BGH153	2	74	2	0	0.5	2	2	1	1	1	1	1	1	1			1	1	1	1	1	1	1	1	1
BGH154	2	70	2	0.3	0.1	2	2	1	1	2	1	1	1	1			1	1	1	1	2	1	2	1	1
BGH156	1	68	1	0.3	0.3	2	3	4	1	4		4	4	4			2	2	2	1	2	2	2	2	2
BGH157	2	88	1	0.5	0.1	2	2	2	1	1	1	2	1	1				2	1	1	1	1	1	1	1
BGH158	1	70	1	0.9	0.4	2	2	2	1	2	1	1	2	2			1	1	1	1	1	1	1	1	1
BGH159	2	72	1	0.54	0.4	4	4	4	2	4	2	4	4	4			1	4	2	1	2	1	1	2	1
BGH176	2	79	2	0.9	0.3	2	3	1	1	1	1	1	1	1			1	1	1	1	1	2	1	1	1
BGH178	2	74	2	0.4	0.3	2	3	2	2	2	2	2	2	2			2	2	2	1	2		2	1	2
BGH179	2	77	2	0.1	0.4	2	3	3	1	2	1	1	2	1			2	2	2	1	2	1	2	1	2
BGH180	2	79	2	0.2	0.54	2	3	1	1	2	2		2					4	1	1	1	1	1	2	2
BGH181	2	69	1	0.9	0.5	3	2	2	1	1	1	1	2	2			1	2	1	1	1	1	1	1	1
BGH182	1	75	2	0.4	0.3	2	3	4	2	4	2	2	3	2			2	1	2	1	2	1	2	2	2
BGH183	2	79	2	0.4	0.2	2	2	2	1	1	1	1	1	1			1	1	1	1	1	1	1	1	1
BGH188	2	67	2	0.2	0.1	2	2	3	1	2	1	1	1	2			2	2	1	1	1	1	1	1	1
BGH189	2	87	1	0.3	0.3	3	3	2	1	4	2	3	2				2	2		1	2	1	1	2	1
BGH194	1	79	1	0.2	0.4	2	2	2	1	2	1	1	1	1			1	1	1	1	1	1	1	1	1
BGH195	2	70	2	0.4	0.3	1	2	1	2	2	1	1	1	1			1	1	1	1	1	1	1	1	1
BGH197	2	67	2	0.2	0.2	2	3	1	2	3	1	1	2	2			2	2	1	1	1	1	1	2	2
BGH211	1	69	1	0.5	0.1	2	2	3	1	2	1	1	1	1				2	1	1	1	1	1	1	1
BGH216	1	64	2	0.1	0.3	3	3	2	1	2	2	3	4	3			1	1	1	1	1	1	1	1	1
BGH217	1	78	2	0.4	0.5	3	2	3	1	3		2	3	3			1	1	1	1	1	1	1	1	1
BGH218	1	62	1	0.3	0.3	2	3	2	1	2	1	2	3	3			1	1	1	1	1	1	1	1	1
BGH226	1	73	2	0.1	0.3	2	2	2	1	1	1	1	1	1			1	1	2	1	1	1	1	1	1
BGH227	2	64	1	0.1	0.54	3	4	4	1	4	2		3	4			1	1	2	1	2	1	1	1	1
BGH229	2	89	2	0.3	0.3	2	2	2	1	1	1	1	1	1			2	2	2	1	2	1	2	2	2
BGH231	2	82	1	0.3	0.4	2	2	3	1	3	1	2	1	1			1	1	1	1	2	1	1	1	1
BGH232	2	64	2	0.54	0.9	2	4	2	3	3	2	2	2	2			1	4	1	1	1	1	1	1	1
BGH233	2	79	2	0.3	0	2	2	1	1		1	1	2	1			2	1	2	1	1	1	1	2	1
BGH234	1	78	1	0	0.5	1	1	1	1	1	2	1	2	1			1	1	1	1	1	1	2	2	1
BGH235	2	75	1	0.2	0	2	2	2	1	1	1	1	1	1			2	3	3	1	2	1	2	1	1
BGH237	1	71	2	0.2	0.4	2	3	1	1	2	1	1	3	1			2	2	2	1	3	2	2	2	2
BGH238	2	71	2	0.3	0.3	2	3	2	1	2	1	2	2	1			1	1	2	1	2	1	2	1	2
BGH239	2	76	2	0.9	0.1	1	2	1	1	1	2	1	1	1			1	4	1	1	1	1	1	1	1
BGH241	2	62	1	0	0.7	2	4	1	1	1	3	1	1	1			1	1	1	1	1	1	1	1
BGH242	2	71	1	0.4	0.2	2	1	2	1	2	1	3	2	1			1	1	2	2	1	1	2	2	2
BGH243	2	79	1	1.3	0.3	1	1	2	1	1	1	1	1	1			1	1	1	1	1	1	1	1	1
BGH245	1	77	2	0.3	0.2	2	4	3	1	2	2	4	2	2				2	2	1	2	1	1	1	1
BGH246	2	85	1	0.6	0.7	2	2	1	1	1	1		1	1			1	4	1	1	1	2	2	1	1
BGH247	1	68	1	0.3	0.2	3	4	1	1	1	2	1	1	1					4	1	4	3	4	3	3
BGH272	2	67	2	0	0.3	2	2	1	1	1	1	1	1	2			1	1	1	1	1	1	1	1	2
BGH273	2	74	1	0	0.1	2	2	2	1	1	1	2	3	2			1	2	1	1	1	1	2	2	2
BGH276	2	65	1	0.5	0.54	3	4	4	4	4	1	4	4	4			1	1	1	1	2	1	1	1	1
BGH277	2	70	1	0	0.7	2	4	2	1	1	1	2	2	2			1	2	2	1	2	1	1	1	1
BGH279	1	74	1	1	0	2	4	2	1	2	2	3	1	3			1	1	1	1	1	1	1	1	1
BGH280	1	68	1	0.2	0.2	1	2	2	1	2	1	1	1	1			2	2	3	1	3	1	3	3	2
BGH281	2	82	2	0.3	0.2	2	2	2	1	1	1	1	2	1			2	1	1	1	1	1	1	1	1
BGH282	2	75	2	0.3	0.1	2	2	2	1	1	1	1	1	1			1	1	1	1	1	1	1	1	1
BGH283	1	81	1	0.3	0.3	2	4	2	1	1	2	1	1	1			1	1	1	1	1	2	1	1	1
BGH284	2	69	1	0.3	0.4	2	4	4	1	1		1	3	1			2	2	2	1	1			1	1
BGH286	1	69	1	0.2	0.3	2	2	1	1	3	1	3	1	3			1	4	2	1	2	1	2	1	2
BGH287	1	75	1	0.4	0.4	2	3	2	1	3	1	2	3	2			1	1	1	1	1	1	1	1	1
BGH288	2	71	2	0.2	0.2	2	2	2	1	2	1	2	2	2			2	4	2	1	1	1	2	1	1
BGH289	1	81	2	0.4	0.1	3	4	2	1	3	1	3	2	3			2	4	2	1	3	1	3	3	3
BGH291	1	67	2	0.5	0.5	2	2	3	1	4	3	4	4	4			2	2	4	4	4	4	4	4	4
BGH294	2	65	2	0.2	0.2	2	3	2	2	2	1	2	2	2			1	2	1	1	1	1	1	1	1
BGH296	1	65	1	0.1	0.8	2	3	1	1	1	1	1	1	1					2	1	2	1	2	1	1
BGH297	1	71	2	0.4	0.3	3	4	4	4	4	4	4	3	4			2	2	2	1	1	2	2		2
BGH300	2	84	2	0	0.1	2	3	2	1	1	1	1	1	1			1	1	1	1	1	1	1	1	1
BGH301	1	67	1	0.2	0.5	2	3	2	1	2	1	1	2	2			2	1	2	1	2	1	2	2	2
BGH302	2	78	1	0.1	0.1	2		2	2	3	3	2	3	2			2	2		2	4	1	2	2	2
BGH306	1	65	2	0.9	0	2	4	2	1	2	1	2	2	2			2	2	2	2	2	2	2	3	2
BGH308	2	66	1	0.5	0.2	2	3	2	2	2	2	2	3	3			2	3	2	1	3	1	3	1	2
BGH311	1	79	1	0.3	0	1	2	1	1	2	1	1	2	1				1	1	1	2	1	1	2	1
JBH017	1	86	1	0.4	0.2	2	2	1	1	1	1		1	1			2	2	2	1	2	1	2	2	1
JBH018	1	77	1	0.54	0.54	2	3	1	1	2	2	2	1	2			1	1	1	1	1	1	1	1	1
JBH019	1	70	2	1.1	0.3	2	3	2	1	2	4	3	2	2			2	2	2	1	1	2	2	2	2
JBH022	2	72	1	0.3	1.1	2	3	2	2	3	1	2	2	2			2	2	2	2	2	1	1	2	2
JBH029	1	67	2	0.4	0.5	2	4	2	1	2		1	3	2			2	2	2	1	2	1	2		1
JBH032	2	89	2	0.4	0.6	2	2	2	2	3	2	2	3	2			1	1	1	1	1	1	1	2	1
JBH034	1	80	2	0.4	0.4	2	3	1	1	2	1	1	3	1			1	2	2	1	1	1	2	1	1
JBH036	1	62	1	0.2	1.1	2	3	3	2	4	2	2	2	3			2	2	3	1	3	1	2	3	3
JBH037	1	65	2	0.2	0.3	3	3	3	1	3	2	3	3	3			3	4	3	1	3	2	3	3	3
JBH040	1	71	1	0.3	0.2	3	3	3	1	3	2	4	3	3			1	1	1	1	1	1	2	1	2
JBH041	1	90	1	0.4	0.4	1	2	1	1	2	1	1	1	1			1	1	1	1	1	1	1	1	1
JBH046	1	86	2	0.2	0.3	2	3	3	1	2	1	1	3	3			1	1	1	1	1		1	1	1
JBH048	2	87	2	0.3	0.3	1	2	1	1	1	1	1	1	1			1	1	2	1	1	1		2	1
JBH063	1	74	1	0.3	0.4	3	3	4	2	3	2	2	2	2			1	1	1	1	1	1	1	1	1
JBH064	1	74	1	0.4	0.4	1	1	2	1	1	1	1	2	1			1	1	1	1	1	1	1	1	1
JBH065	2	73	2	0.5	0.4	2	3	2	1	2	1	2	2	2			1	1	1	1	1	1	1	2	1
JBH067	2	80	2	0.54	0.4	2	3	2	2	2	1	2	2	2			1	1	1	1	1	1	1	1	1
JBH068	2	81	1	0.4	0.54	2	2	2	1	2	2		2				1	1	1	1	1	1	1	2	1
JBH069	1	82	1	0.5	0.4	2	3	2	1	2	2	1	1	2			2	2	2	1	2	2	1	1	1
JBH071	1	84	2	0.3	0.4	2	3	3	1	3	2		2	2			2	2	2	1	2	2	1	2	2
JBH072	1	62	1	0.7	0.3	2	2	3	1	3	3	2	4				2	2	2	1	2		2	2	2
JBH077	1	84	1	0.3	0.3	2		2	1	2	2	2	2	1			1	1	1	1	1	1	1	1	1
JBH078	1	84	2	0.3	0.4	2	2	1	1	1	1	1	1	1			2	2	3	1	2	1	2	1	1
JBH079	1	88	1	0.7	0.54	2	1	2	1	2	2		1	2			1	1	1	1	1	2		1	1
JBH084	2	66	1	0.5	0.2	3	4	2	1	4	4	3	4	3			2	4	3	1	3	1	2	1	1
JBH087	2	73	2	0.3	0.3	2	3	2		2	1	2	2	1			1	1	1	1	1	1	1	1	1
JBH089	2	77	2	0.4	0.5	3	4	2	2	3	2	2	3	2			2	1	4	1	4	1	3	2	2
JBH090	2	65	2	0.3	0.5	2	4	2	1	2	1	2	3	2					2	1	1	1	1	2	1
JBH092	1	74	1	0.3	0.3	3	3	1	1	2	2	2	3	3			4	4	4	4	4	4	4	4	4
JBH093	1	68	2	0.5	0.3	2	3	2	1	2	2	2	2	2			1	4	1	1	2	2	1	2	1
JBH094	1	71	1	0.3	0.54	2	3	4	3	4	1	4	3	3			1	2	1	1	1	1	2	1	1
JBH096	1	85	2	0.4	0.4	2	3	2	1	2	2	2	3	2			1	1	1	1	1	1	1	1	1
JBH099	2	76	2	0.3	2	2	1	2	1	3	3	2	3	2			2		3	1	3	4	2	4	4
JBH101	2	73	1	0.6	0.3	2	2	2	1	2	1	2	2	2			1	4	1	1	1	1	1	1	1
JBH103	1		1	0.18	0.48	2		2	1	1	2	1	3	1					2	1	1	1	1	2	1
JBH106	2	58	2	0.3	0.6	2	3	2	1	3	1	3	2	2			1	1	1	1	1	1	1	1	1
JBH107	2	61	2	0.5	0.5	2	1	4	4	4	4	4	4	4			1	1	1	1	1	1	1	1	1
JBH110	2	80	2	0.1	0.8	1	2	2	1	1	1	1	1	1			1	1	1	1	1	1	1	1	1
JBH114	1	68	2	0.4	0.4	2	4	3	2	3	2	2	3	2			2	3	2	1	2	2	2	2	2
JBH118	1	80	2	0.5	0.54	2	3	2	1	2	1	1	2	1			1	1	1	1	1	1	1	1	1
JBH121	1	74	2	0.5	0.5	2	3	2	1	1	1	1	1	2			2	2	1	1	2	1	1	2	1
JBH122	1	73	2	0.5	0.4		3	1	1	2	1	2	2	2			1	1	2	1	1	1	1	1	2
JBH127	2	56	1	0.1	0.3	2	2	1	1	1	1	1	1	1			2	2	2	2	1	1	1	2	1
JBH130	1		1	0.18	0.4	2	2	2	1	2	2		2	2			1	2	2	1	2	1	2	1	1
JBH133	1	75	1	0.2	0.3	2	3	2	1	3	1	2	3	1			2	2	2	1	2	1	2	2	2
JBH135	1	76	2	0.7	0.2	2	3	2	1	2	1	1	3	2			2	2	2	1	2	2	2	1	1
JBH137	1	74	2	0.4	0.3	2	4	3	1	2	2	3	3	3			2	2	2	1	2	1	2	2	2
JBH138	1	80	1	0.3	0.2	1	2	2	1	2	2	1	2	2			1	1	1	1	1	1	1	1	1
JBH139	1	68	1	0.3	0.3	2	2	2	2	2	2	2	2	2			4	4	4	4	4	4	4	4	4
JBH140	2	90	2	0.3	0.54	2	3	2	1	2	2	2	2	2			1	1	1	1	1	1	1	1	1
JBH142	2	66	2	0.1	1	2	3	2	1	2	2	2	2	2			1	1	1	1	1	1	1	1	1
JBH146	2	84	2	0.4	0.5	2	2	4	2	1	1	1	2	1				2	1	1	1	1	1	1	1
JBH149	1	69	1	0.5	0.5	2	3	1	2	2	2	2	3	2			1	4	1	1	1	1	1	1	1
JBH150	2	80	1	0.3	0.5	3	4	4	3	4	2	1	2	1			2	1	2	1	2	2	2	2
JBH151	1	80	2	0.3	0.54	2	3	2	2	2	2	2	2	2			2	2	1	1	2	2	1	1	2
JBH152	2	61	1	0.4	0.4	3	1	2	1	3	1	3	3	2			1	1	2	1	2	1	2	2	1
JBH153	1	78	2	0.7	0.4	2	2	2	1	2	2	2	2	2			1	1	1	1	1	1	1	1	1
JBH154	2	82	2	0.5	0.4	2	2	1	1	1	1	2	1	2			1	1	1	1	1	2	1	1	1
JBH155	2	87	1	0.5	0.4	3	4	4	1	4	2	4	4	4			2	2	1	1	2	1	1	2	1
JBH156	1	62	2	0.54	0.5	2	3	3	1	3	2	3	1	2			1	1	1	1	1	2	1	1	1
JBH157	2	71	1	0.4	0.5	1	1	1	1	1	1	1	1	1			1	1	1	1	1	1	1	1	1
JBH159	2	68	2	0.5	0.5	2	2	2	1	1	1	2	1	1			2	2	3	2	2	1	2	2	2
JBH160	1	69	2	0.4	0.5	2	4	3	1	2	1	3	2	3			3	4	4	1	2	1	4	2	4
JBH161	1	72	1	0.5	0.5	3	2	4	2	4	4	4	4	4			3	3	2	2	2	4	3	1	2
JBH162	2	81	2	0.7	0.5	2	2	2	1	2	1	2	3	1			2	2	2	1	1	1	1	2	1
JBH165	1	73	2	0.3	0.3	2	3	2	1	1	1	3	2	2			1	1	1	1	1	1	1	1	1
JBH166	1	55	1	0.6	0.3	2	3	3	1	2	2	2	3	2			2	2	2	1	2	1	1	1	2
JBH167	2	64	2	0.5	0.5	2	3	2	2	2	2	2	2	2			2	3	2	2	2	2	2	2	2
JBH168	1	70	2	0.5	0.7	3	4	3	1	3	2	2	2	2			1	1	1	1	1	1	1	1	1
JBH170	2	61	2	0.5	0.5	2	3	4	1	2	1	1	2	1			1	1	2	1	1	1	1		1
JBH171	1	70	2	0.4	0.4	2	4	2	1	3	2	3	3	2			3	4	3	1	3	2	3	3	2
JBH172	2	85	2	0.6	1	2	2	2	1	1	1		1	2			1	1	1	1	1	1	1	1	1
JBH173	1	84	1	0.7	0.7	2	2	4	4	4	4	4	4	4			1	2	2	1	2	2	1	1	1
JBH175	2	85	1	0.7	0.3	2	3	3	2	3	2	3	3	2			1	1	1	1	1	1	1	1	1
JBH177	1	95	1	0.54	0.54	2	2	2	2	2	2	2	2	2			1	1	1	1	1	1	1	1	1
JBH178	2	75	2	0.7	0.7	4	4	4	3	4	4	4	3	3			1	1	1	1	1	1	1	1	1
JBH185	1	71	1	0.1	0.4	2	3	2	1	2	2	2	2	2			1	1	2	1	1	2	1	1	1
JBH187	1	68	2	0.2	0.3	2	3	2	1	2	2		2	2			1	1	3	1	3	3	3	1	1
JBH188	1	78	2	1.1	0.4	2	3	2	1	2	2	2	2	2			1	1	1	1	1	1	1	1	1
JBH189	2		1	0.18	0.3	2	3	2	1	2	2	3	3	2			1	1	1	1	1	1	1	1	1
JBH190	1	73	2	0.54	0.54	3	4	2	2	3	3	3	3	2			1	1	1	1	1	1	2	1	2
JBH196	2	87	1	0.4	0.4	2	2	2	1	1	2	1	2	2			1	1	1	1	1	1	1	1	1
JBH200	1	69		0.4	0.4	2	4	4	1	4	2	3	4	3			1	1	1	1	1	1	1	1	1
JBH202	2	75	1	0.5	0.54	3	3	2	1	2	2	2	2	2			1	1	1	1	1	1	1	1	1
JBH203	2			0.48	0.7	2	2	2	1	1	2	2	2	1			1	1	2	1	1	1	1	1	1
JBH204	2	83	2	0.3	0.4	3	2	3	1	3	1	1	4	2			3	3	4	1	3	2	3	3	2
JBH205	1	83	1	0.5	0.54	2	3	3	1	1	2	2	3	3			2	3	3	1	2	2	2	3	2
JBH206	2	81	1	0.7	0.2	2	3	2	2	2	2	2	2	2			1	1	1	1	1	1	1	1	1
JBH208	1	66	2	0.2	0.2	3	3	4	2	2	2	2	3	2			2	2	2	1	3	1	3	2	3
JBH210	2	72	2	0	0.2	3	3	1	1	1	2	2	2	3			1	1	1	1	1	1	1	2	1
JBH212	1	78	1	0.3	0.2	2	2	2	1	3	1	2	4	2			1	1	1	1	1	1	1	1	1
JBH227	1	75	1	0.3	0.4	2	2	2	1	2	1	1	1				1	1	1	1	1	1	1	1	1
JBH228	1	69	1	0.54	0.54	3	4	4	1	3	2	3	3	3			2	3	1	1	1	2	1	1	1
JBH231	1	77	2	0.3	0.4	2	3	2	2	3	3		2	3			1	3		1	1	1	1	1	1
JBH232	2	65	2	0.3	0.4	3	3	2	1	4	3	4	2	4			3	2	4	2	4	2	3	2	3
SIM005	2	68	2	1	0.2	3	4	2	1	1	1	2	1	1			1	2	2	1	1	1	2	1	1
SIM006	2	88	1	0.1	0.2	1	2	1	1	1	2	2	1	1			1	1	1	1	2	1	1	1	1
SIM007	2	66	2	1	0.6	1	2	1	1	1	1	1	1	1			1	1	1	1	1	1	1	1	1
SIM008	2	66	1	0.3	0.3	2	4	2	3	4	2	3	3	4			1	1	1	1	1	1	1	1	1
SIM011	2	67	2	0.2	0.4		2	1	1	1	1	1	2	1			2	4	2	1	2	1	2	2	2
SIM017	2	83	2	0.54	0.2	2	2	2	1	1	1	1	3	1			1	1	1	1	1	1	1	2	1
SIM018	1	84	2	0.2	0.3	2	3	1	1	2	2	1	2	1			2	2	1	1	2	2	2	2	1
SIM023	2	73	2	0	0.5	3	3	2	2	2	3	2	2	3			1	1	1	1	1	1	1	1	1
SIM029	2	78	1	0.4	0.1	3	4	3	1	2	2	2	4	3			1	1	2	1	1	1	1	1	1
SIM030	2	71	1	1	0.3	2	3	2	1	2		2	2	1			1	1	1	1	1	1	1	1	1
SIM034	1	61	1	0.6	0.5	2	4	3	3	3	3	3	4	3			1	1	1	1	1	1	1	1	1
SIM035	2	81	1	0	0.54	4	4	4	4	4	4	4	4	4			1	1	1	1	1	1	1	1	1
SIM036	2	67	1	0.6	0.6	2	2	2	2	2	2	2	2	2			1	1	1	1	1	1	1	1	1
SIM038	2	72	2	0.2	0.5	4	3	2	1	2	1	2	2	2			1	2	1	1	1	1	1	2	1
SIM041	2	75	1	0.2	0.5	2	3	4	1	3	2	2	2	2			1	1	1	1	1	1	1	1	1
SIM047	1	76	1	0.54	0.54	2	2	2	1	2	1	1	2	1			1	1	2	1	1	1	1	1	1
SIM048	1	71	1	0	0.3	2	3	2	1	2	2	1	2	1			2	3	2	1	2	2	2	3	3
SIM050	2	66	1	0.3	0.3	2	3	2	2	2	3	2	2	2			1	1	1	1	1	1	1	1	1
SIM055	2	77	2	0.2	0.4	2	3	4	3	3	2	2	2	2			2	2	2	1	2	1	1	1	1
SIM057	1	70	2	0.2	0.6	3	4	1	2	4	2	2	2	2				2	2	1	2	2	2	2	2
SIM060	2	85	1	0.7	0.2	2	2	1	2	1	1	1	2	1			1	2	1	1	2	1	1	2	1
SIM061	2	75	2	0.5	0.5	2	3	3	2	2	2	2	3	2			2	2	2	2	3	1	2	3	2
SIM069	1	59	2	0.1	0.1	2	3	1	1	2	1	1	2	2			2	2	1	1	2	1	2	2	2
SIM070	1	78	1	0.6	0.3	2	1	1	1	2	1		2	1			1	1	1	1	1	1	1	1	1
SJH004	2	66	2	0.6	1	3	4	3	2	2	1	2	4	3			1	4	1	1	1	1	1	1	1
SJH007	1	59	1	2	0.2	3	4	2	1	3	2	2	3	2			2	2	2	1	3	2	2	1	2
SJH009	2	68	1	0.4	3	4	4	4	2	3	2	2	2	3			3	4	2	2	3	3	3	4	3
SJH010	1	54	2	0.3	0.5	2	3	2	1	2	2	2	1	2			2	1	2	1	2	2	2	1	2
SJH012	2	61	2	0.3	0.7	2	2	1	2	2	1	1	2	2			1	1	2	3	1	1		1	1
SJH018	1	63	1	0.3	0.3	3	3	3	2	4	1	2	2	2			1	1	1	1	1	1	1	1	1
SJH022	1	74	1	0.3	0.3	2	2	2	1	2	1	2	2	1			2	1	2	1	2	2		1	1
SJH023	2	61	1	0.4	0.54	2	4	2	1	2	1	1	2	1			1	1	3	1	3	1	2	1	1
SJH025	1	71	1	1	0.54	4	4	3	4	3	4	4	4	3			1	1	1	1	1	1	1	1	1
SJH027	2	65	2	0.3	0.54	3	4	3	1	2	3	3	4	3			1	1	1	1	1	1	1	1	1
SJH028	1	61	1	0.4	0.2	3	4	4	1	4	1	2	4	2			2	2	4	1	4	1	4	1	4
SJH029	1	71	2	0.4	0.2	2	2	2	1	2	2	2	2	2			1	1	1	1	1	1	2	2	2
SJH030	1	69	1	1	0.54	2	2	2	1	2	1	1	2	2			1	1	1	1	1	1	1	1	1
SJH031	2	75	2	0.4	0.3	3	3	3	2	2	1	2	3	3			1	1	2	1	1	1	1	1	1
SJH033	1	68	1	0.4	0.3	2	4	2	1	2	2	2	3	2			1	1	2	1	1	1	2	1	2
SJH035	1	82	1	0.5	0.5	2	3	2	1	2	2	2	3	3			2	2	2	2	2	2	2	2	2
SJH036	1	66	2	0.3	2	3	3	4	2	4	3	2	3	3			1	1	2	1	1	1	2	1	2
SJH037	2	64	1	1.2	0.4	2	4	1	1	1	1	1	1	2			2	1	1	1	1	1	1	1	1
SJH039	2	79	1	1	0.7	2	4	2	2	2	3	4	3	3			3	4	4	3	3	3		2	3
SJH041	1	73	2	1	0.5	2	4	2	1	2	1	2	2	2			2	3	2	1	3	1	3	2	2
SJH044	1	66	1	0.54	0.5	2	3	2	2	2	1	1	2	1			1	1	1	1	1	1	1	1	1
SJH046	2	68	1	0.2	0.6	2	3	2	1	1	1	2	2	2			1	1	1	1	1	1	1	1	1
SJH050	1	69	1	1	1	2	3	4	2	4	2	4	2	4			3	4	4	1	3	2	4	3	4
SJH052	2	95	1	0.3	0.5	2	2	2	1	1	1	2	2	2			1	1	1	1	1	1	1	1	1
SJH053	1		1	0.3	0.48	2		2	2	2	3	2	2	2			1	1	2	1	2	2		1	1
SJH054	1	59	1	2	0.1	2	3	3	1	2	2	1	1	2			2	1	2	1	2	1	1	1	1
SJH055	1	80	1	0.3	0.3	2	2	1	1	1	1	1	2	1			1	1	1	1	2	1	1	2	1
SJH056	2	62	2	0.2	0.1	1	2	1	1	1	1	1	1	1			1	1	1	1	1	1	1	1	1
SJH057	1	60	1	0.6	0.3	3	4	3	2	3	2	3	3	2			1	1	2	1	2	1	2	1	1
SJH062	2	73	1	0.4	0	2	3	2	1	1	1	2	1	2			1	2	1	1	1	1	1	1	1
SJH066	1	82	1	0.54	0.54	2	2	2	1	1	2	1	2	2			1	2	2	1	2	1		2
SJH072	1	87	2	0.5	1	2	3	2	1	2	2	2	1	1			2	1	2	1	1	1	2	1	1
SJH075	1	81	1	0.3	0.3	3	3	1	2	2	2	2	2	1			1	1	1	1	1	1	1	2	1
SJH076	2	81	1	0.7	0.7	4	2	2	1	3	1	4	4	1				2	2	2	2	1	2	3
SJH077	2	70	2	0.7	0.7	4	4	1	2	3	3		4	3			1	1	1	1	1	1	1	1	1
SJH078	2	81	1	0.4	0.3	2	2	1	1	1	1	1	1	1			1	1	1	1	1	1	1	1	1
SJH080	1	61	1	0.2	0.2	2	4	2	1	2	2	4	3	4			2	1	1	1	1	1	2	1	1
SJH081	2	65	1	0.7	0.4	4	4	4	4	4	1	4	4	4			3	3	3	1	1	1	1	3	2
SJH087	2	86	2	0.4	0.6	2	3	1	1	1	1	1	2	2			1	2	1	1	1	1	1	1	1
SJH088	2	76	1	0.5	1	2	2	2	2	2	2	2	2	2			2	2	1	1	1	1	1	1	2
SJH089	2	70	2	0.2	0.3	2	4	3	1	1	1	3	2	2			2	2	2	1	1	1	2	2	1
SJH090	2	80	2	0.54	0.54	2	3	3	1	3	2	2	3	3			2	3	3	1	2	1	2	3	2
SJH092	1	87	1	0.5	2	2	4	2	1	1	1	1	1	1			1	1	1	1	1	1	1	1	1
SJH093	2	85	1	2	1.2	1	2	1	1	1	1	1	2	2			2	1	2	1	2	1	1	1	1
SJH094	1	80	2	1.3	0.5	2	3	1	2	2	2	2	2	2			1	1	1	1	1	1	1	1	1
SJH096	2	72	1	0.3	0.1	2	2	2	1	2	2	2	2	1			2	1	3	1	2	2	2	2	2
SJH097	2	70	2	0.1	0.3	2	2	2	2	2	1	2	3	2			2	2	2	1	2	1	2	3	2
SJH099	1	70	1	0.6	1	4	4	2	4	2	1		4	2			2	4	2	2	2	1	2	4	1
SJH107	2	63	2	0.3	0.3	3	4	2	2	3	3	2	4	3			1	1	2	1	2	1	2	1	1
SJH108	1	81	1	0.4	0.4	2	2	1	1	2	2	1	2	1			2	2	2	1	2	1		2
SJH111	2	61	1	0.4	0.1	2	4	4	4	4	4	4	4	4			1	1	1	1	2	1	1	1	1
SJH112	2	82	1	0.5	0.4	1	2	1	1	1	1	1	1	1			1	1	1	1	1	1	1	1	1
SJH113	1	78	1	0.4	0.4	2	2	2	1	2	1	1	2	2			2	2	2	1	1	1	1	1	1
SJH114	1	70	2	0.3	0.3	3	3	2	1	2	2	3	3	3			2	1	1	1	1	1	2	1	2
SJH115	1	77	2	0.3	0.3	2	3	2	3	3	4	3	4	3			4	4	4	4	4	4	4	4	4
SJH120	1	73	1	0.54	0.54	1	1	1	1	1	1	1	1	1			1	1	1	1	1	1	1	1	1
SJH121	1	67	2	0.3	0.4	2	3	4	4	4	2	4	1	4			1	1	1	1	1	1	1	1	1
SJH124	2	80	2	0.2	0.3	2	2	2	1	2	1	2	2	2			1	1	1	1	1	1	1	1	1
SJH125	2	78	2	0.2	0.4	2	2	2	1	1	1	1	1	1			1	1	1	1	1	1	1	1	1
SJH126	2	74	2	1	1	2	3	1	1	2	1	2	2	2			2	3	3	3	3	2	3	2	2
SJH128	1	66	2	1	0.3	3	4	3	1	3	3	3	3	3			2	3	3	1	3	1	3	2	3
SJH137	2	60	2	0.4	0.2	1	1	1	1	1	1	1	1	1			1	1	1	1	1	1	1	2	1
SJH138	2	64	1	0.3	0.2	2	2	2	1	2	2	2	2	1			1	2	1	1	1	1	1	1	1
SJH139	2	79	1	0.54	0.2	2	3	4	2	4	2	4	4	2			1	1	1	1	1	1	1	1	1
SJH141	2	66	2	0.3	0.5	2	2	2	1	2	1	2	1	1			2	2	2	1	1	1	1	1	1
SJH148	1	69	2	0.7	0.3	2	3	2	1	2	2	2	2	2			1	1	1	1	1	1	1	1	1
SJH151	1	79	1	0.5	2	2	1	3	3	3	1	3	2	3			1	1	1	1	1	1	1	1	1
SJH152	1	82	1	0.4	2.3	3	3	4	1	2	2	4	4	2			1	1	1	1	1	1	1	1	1
SJH153	1	73	2	1	0.1	3	3	2	1	2	2	2	2	2			1	1	1	1	1	1	1	1	1
SJH156	2	77	2	0.3	0.2	2	3	1	1	2	1	1	2	1			1	2	1	1	1	1	1	2	1
SJH157	2	59	2	0.2	0	2	3	3	1	2	1	2	2	2			2	2	2	1	1	1	2	2	2
SJH158	2	69	2	0.5	0.4	2	3	3	2	3	2	2	3	2			2	1	2	1	2	1	1	1	2
SJH159	1	69	1	0.3	0.3	2	2	1	1	1	1	1	2	1			1	1	1	1	1	2	1	1	1
SJH166	2	87	1	0.7	0.7	3	3	4	3	4	3	4	4	4			1	1	2	1	2	1	1	1	1
SJH168	2	66	2	0.5	0.3	2	3	2	1	2	2	2	3	2			2	2	1	1	1	1	2	2	2
SJH169	2			0.54	0.6	4	3	4	4	4	4	4	4	4			1	2	2	1		1	1	1	1
SJH172	2	82	1	0.3	0.3	2	2	1	1	1	1	1	1	1			1	1	1	1	1	1	1	1	1
SJH176	2	77	2	0.2	0.4	2	2	2	1	1	1	1	1	2			1	1	1	1	1	1	1	1	1
SJH178	1	75	2	0.4	0.3	2	3	1	1	2	2	2	2	1			2	1	1	1	1	1	1	2	1
SJH179	1	70	2	0.1	0.54	2	4	3	1	4	2	4	2	2			1	1	1	1	2	1	1	1	1
SJH183	1	75	2	0.5	0.4	1	2	1	1	2	1	1	2	1			1	2	1	1	1	1	1	2	2
SJH184	1	76	2	0.4	0.3	2	2	2	1	2	1	1	2	1			1	1	1	1	1	1	1	1	1
SJH186	1	86	2	0.3	0.2	2	2	2	1	1	1	2	1	1			1	1	1	1	1	1	1	1	1
SJH187	2	71	2	0.2	0.4	2	2	1	1	1	1	1	1	1			1	1	1	1	1	1	1	1
SJH188	2	82	1	0.54	0.4	2	3	3	2	4	4	3	3	4			2	3	2	1	3	1	2	3	2
SJH189	1	74	2	0.4	0.3	2	3	2	1	2	1		2	2			2	2	3	1	3	1	2	1	3
SJH191	1	57	1	0.4	0.4	2		2	1	4	2	1	3	2			1	1	1	1	2	1	2	2	2
SJH192	2	57	1	1	0.3	4	4	4	4	4	4	4	4	4			1		1	1	1	1	1	1	1
SJH194	1	85	1	0.7	0.2	1	2	1	1	1	1	1	1	1			3	4	2	1	2	2	2	2	2
SJH195	1	63.5	2	0.54	0.5	4	4	4	2	4	4	2	4	2			1	1	1	1	1	2	1	1	1
SJH197	2	53	1	2	0.2	4	4	4	3	4	4	4	4	4			2	1	1	1	1	1	1	1	1
SJH199	1	70	2	0.2	0.3	1	4	2	1	2	1	1	2	1			2	1	1	1	1	2		1
SJH200	2	56	2	1	0.4	2	4	2	2	2	2	3	1	2			3	4	2	1	2	2	3	2	2
SJH201	1	86	1	0.2	0.6	2	3	4	2	3	4	2	3	2			1	1	1	1	1	1	1	1	1
SJH202	1	63	2	0.54	0.4	3	4	3	2	4	2	3	4	4			2	2	2	1	2	1		1	2
SJH203	2	77	2	1.3	1.3	2	3	2	1	2	2	2	2	1			1	2	2	1	1	1	2	2	1
SJH212	1	68	1	0.7	0.4	2	3	2	2	1	2	2		2			2	1	2	1	2	1	2	1	2
SJH213	1	81	1	0.9	0.6	3	4	3	2	4	3	2	4	3			1	1	1	1	1	1	1	1	1
SJH214	1	75	2	1	0.4	2	3	2	1	2	2	2	2	1			2	1	2	1	2	1	2	2	1
SJH216	2	77	2	2	1	2	2	1	1	1	2	1		1			1	1	2	1	2	1	2	1	1
SJH218	1	71	2	0.3	0.3	2	3	2	2	2	2		3				2	3	2	1	1	2	3	2	2
SJH219	1	80	1	0.3	0.4	2	2		1	2	1	2	2	2			1	1	1	1	1	1	1	1	1
SJH221	1	76	2	0.7	0.3	2	4	2	2	2	1	2	2	2			1	1	1	1	1	1	1	1	1
SJH222	2	75	2	0.1	0.54	2	3	1	1	1	1	1	2	2			2	2	1	1	1	1	1	1	1
SJH223	2	47	1	0.3	2	3	3	4	2	3	4	2	3	3			2	1	2	1	1	1	1	1	1
SJH232	1	74	2	0.3	0.2	2	3	2	2	3	3	3	3	3			2	2	2	1	2	2	2	2	2
SJH233	1	76	1	0.2	0.3	3	4	3	2	4	4	4	4	4			2	3	2	1	2	2	2	3	2
SJH236	1	65	2	0.4	0.3	3	4	4	1	2	2	1	3	2			1	1	2	1	2	1	2	2	2
SJH238	1	64	2	2	1	4	4	4	4	4	4	4	4	4			4	4	4	4	4	4	4	4	4
SJH241	1	58	1	0.4	0.4	2	3	4	2	4	4	1	4	3			3	1	3	3	3	3	3	3	3
SJH245	1	55	2	0.1	0.2	3	4	2	3	3	2	2	4	2			2	2	3	1	3	2	2	1	2
SJH246	1		1	1	1.3		1	4		1	1	1	2	1			1	2	2	1	2	2		2	1
SJH248	1	56	2	0.3	2	2	4	2	2	2	1	2	2	2			2	2	2	1	2	1	2	2	2
SJH249	2	65	2	0.4	1.2	2	2	2	1	1	2	2	2	2			2	1	2	1	1	1	1	1	1
SJH250	1	73	2	0.4	0.2	2	4	3	2	2	2	2	2	2			1	1	1	1	1	1	1	1	1
SJH252	2	69	2	0.4	0.1	3	3	2	2	2	2	3	2	3			1	1	1	1	1	1	1	1	1
SJH254	2	77	1	0.5	0.4	2	2	2	2	2	3	2	2	2			1	1	1	1	1	1	1	1	1
SJH260	1	71	1	0.7	0.7	2	2	2	1	2	1	1	3	2			1	1	2	1	2	1	2	2	2
SJH263	2	72	2	0.4	0.4	1	2	4	1	4	1	4	3	4			1	2	2	1	2	1	1	1	1
SJH264	1	84	1	0.7	0.5	2	2	3	1	2	1		2	2			1	1	1	1	1	1	1	1	1
SJH268	1	80	1	1	0.6	3	3	4	4	4	4	4	4	4			1	1	1	1	1	1	1	2	1
SJH271	2	79	1	0.4	0.4	2	2	1	1	1	1	1	2	1			2	2	1		1	1	1	1	1
SJH272	2	53	1	0.6	0.3	2	3	2	1	2	1	1	2	2			2	2	1	1	2	1	1	2	1
SJH274	1	73	1	0.3	2.3	4	4	3	2	3	3	3	3	3			1	1	1	1	1	1	1	1	1
SJH276	1	74	1	0.1	0.3	2	3	2	1	2	2	2	3	2			2	2	1	1	1	2	2	1	2
SJH277	1	84	1	0.2	0.54	2	2	2	1	1	1	1	2	2			1	1	1	1	1	2	1	1	1
SJH281	1	87	1	2.3	1	4	4	4	4	4	3	4	3	4				3	4	3	4	3	4	4	4
SJH282	2	70	1	0.3	0.54	1	2	1	1	1	1	1	2	1			1	1	1	1	1	1	1	1	1
SJH285	1	75	2	0.2	0.4	1	3	1	1	1	1	1	2	1			1	1	1	1	1	1	1	1	1
SJH286	1	78	1	0.6	0.2	2	2	2	1	1	1	1	1	1			1	3	1	1	1	1	1	1	1
SJH287	2	57	2	1.2	0.54	2	2	3	1	2	1		1	2			1	1	2	1	2	1		1	2
SJH289	2			2.3	0.6	2	2	2	2	2	2	2	2	2			2		2	2	4	3	4	4	4
SJH290	1	91	1	2	2	4	3	4	2	4	3	4	4	4			3	4	4	2	4	2	4	4	4
SJH297	1	76	2	0.3	0.1	2	2	2	1	1	1	2	2	1			2	1	4	1	3	1	2	2
SJH298	2	77	2	0.2	0.4	2	3	2	1	1	1	2	2	2			1	1	1	1	1	1	1	1	1
SJH299	2	70	1	0.5	1	2	2	3	1	2	2	2	2	2			1	1	1	1	1	1	1	1	1
SJH305	1	67	1	0.5	0.5	2	2	2	1	1	1	1	2	2			1	1	1	1	1	1	1	1	1
SJH308	1	54	1	0.4	2	2	3	4	4	4	3	4	4	4			1	1	4	2	4	1	3	1	1
SJH311	1	43	1	0.4	0.4	3	4	3	2	3	2	3	2	2			3	2	2	1	1	1	2	4	4
SJH314	2	73	1	0.5	0.7	1	1	2	1	2	1	1	2	2			1	1	2	1	2	1	2	2	1
SJH316	2	79	1	0.5	0.4	2	3	4	4	2	2	2	4	2			1	1	1	1	1	1	1	1	1
SJH317	1	89	1	0.4	0.5	2	3	1	1	1	2	2	3	2			1	1	1	1	1	1	1	2	1
SJH318	1	63	2	0.3	0.3	2		2	2	2	2	2	2	2			1	1	2	1	1	2	2	2	1
SJH319	1	79	2	0.2	0.5	2	3	2	1	3	3		2				1	1	1	1	1	1	1	1	1
SJH324	1	77	2	0.54	0.4		2	2	2	2	2	2	2	2			2	2	1	1	1	2	2	1	2
SJH326	2	75	1	0.54	0.2	1	1	2	1	2	1	1	1	1			1	1	1	1	1	1	1	1	1
SJH329	2	66	1	0.5	0.7	3	4	3	2	4	2	3	4	3			1	1	2	1	1	1	1	1	1
SJH330	1	72	1	0.3	0.7	2	3	2	1	1	1	1	1				2	2	2	1	1	1	1	1	1
SJH331	1	70	2	0.5	0.5	2	3	2	1	2	2	1	2	2			2	2	2	1	2	1	2	2	1
SJH335	2	78	1	0.2	0.3	2	3	4	1	2	2	2	3	2			1	1	1	1	1	2	1	1	1
SJH336	2	76	1	0.4	0.3	2	2	2	1	1	2	2	1	2			1	1	1	1	1	1	1	1	1
SJH337	1	82	1	0.2	1	2	3	3	1	2	1	1	1	1			1	1	1	1	1	1	1	1	1
SJH339	1	81	2	0.6	0.54	2	4	3	1	2	3	2	4	2			1	1	1	1	1	1	1	1	1
SJH341	1	69	1	0.4	0.1	3	3	3	2	2	2	2	3	3			1	1	2	2	2	1	1	1	1
SJH342	1	80	1	0.4	0.3	2	3	4	1	2	2	2	2				1	1	1	1	1	1	1	1	1
SJH344	2	85	2	0.4	0.4	1	2	1	1	1	1	1	3	1			1	1	1	1	1	1	1	1	1
SJH345	1	83	1	0.2	0.6	1	2	1	1	1	1	1	2	1			1	1	1	1	1	1	1	1	1
SJH346	1	87	1	0.6	0.5	2	4	3	1	2	2	2	3	3			2	2	2	1	1	2		2	1
SJH347	1	82	2	0.3	0.3	2	2	2	2	2	2	2	2	2			3	3	4	1	3	1	3	3	3
SJH348	1	68	2	0.4	0.4	2	3	2	1	2	1	1	2	3			2	2	1	1	1	1	1	1	1
SJH353	1			0.3	0.4	2	3	1	1	2	1	2	2	1			2	2	2	1	3	2	2	1	2
SJH357	2	65	1	0.7	0.7	2	4	3	1	2	2	2	3	2			1	2	1	1		1	1	1	1
SJH359	2	63	2	0.5	0.54	4	4	4	3	2	2	1	3				2	1	1	2	1	1	1	2	1
SJH364	1	71	1	0.4	2	3	3	3	1	2	3	1	2	3			2	2	2	1	2	2	2	2	2
WEL003	2	81	1	0.3	0.2	2	2	1	1	1	1	1	1	1			1	1	1	1	1	1	1	1	1
WEL004	1	76	1	0.2	0.2	2	4	3	2	3	1	3	3	3			4	4	3	3	4	2	4	3	2
WEL007	2	87	1	0.3	0.4	1	3	1	1	1	1	1	1	1					1	2	1	2	2	2	1
WEL009	2	83	2	0.6	0.5	2	3	4	1	2	1	2	2	2			1	1	1	1	1	1	1	1	1
WEL010	2	66	1	0.4	0.3	3	4	3	1	4	2	2	3	3			2	4	1	1	1	2	1	1	2
WEL011	2	65	2	0.3	0.3	2	4	2	1	2	1	2	3	3			1	1	1	1	1	1	1	1	1
WEL013	1	74	1	0.3	0.3	2	3	3	2	3	3	3	2	2			1	4	1	1	2	2	1	2	2
WEL014	1	78	1	0.3	0.3	4	3	3	4	4	4	4	4	4				1	3	1	3	1	2	1	2
WEL016	1	64	2	0.2	0.54	2	3	2	2	3	4	3	2	3			1	2	2	1	1	1	2	1	2
WEL018	1	71	1	0.3	0.2	2	3	3	1	3	1	3	1	1			1	1	1	1	1	1	1	1	1
WEL019	2	66	2	0.4	0.2	2	3	2	2	2	2	2	2	2			2	2	2	1	2	1	1	2	2
WEL020	2	86	2	0.6	0.5	2	2	2	1	1	2	2	2	2			1	1	1	1	1	1	1	1	1
WEL021	2	73	1	0.4	0.3	2	3	3	1	1	2	2	2	2			1	1	1	1	1	1	1	1	1
WEL024	2	64	2	0.3	0.3	3	4	2	2	3	1	2	4	1			2	2	2	1	2	1	2	1	1
WEL025	2	72	1	0.3	0.3	1	2	2	2	2	1	2	3	2			1	1	1	1	1	1	1	1	1
WEL026	2	68	2	0.1	0.4	2	3	2	1	1	2		2	2			2	2	2	2	2	2	2	2	2
WEL027	2	80	2	0.4	0.4	2	2	2	1	1	1	2	2	2			1	1	1	1	1	1	1	1	1
WEL029	2	79	1	0.3	0.3	1	1	1	1	2	1	2	4				2	1	2	1	2	1	1	1	1
WEL030	2	83	2	0.3	0.1	2	3	2	1	2	1	2	2	2			1	1	1	1	1	1	1	1	1
WEL031	2	70	1	0.4	0.3	2	3	3	1	2	2	2	4	2			2	2	2	2	3	2	2	2	2
WEL032	1	74	1	0.4	0.3	2	4	3	2	2	3	2	2	2			1	1	1	1	1	2	1	1	1
WEL033	2	87	2	0.3	0.3	2	2	2	1	2	2		2				1	1	1	1	1	2		1	1
WEL036	1	84	1	0.2	0.3	2	2	2	1	1	2		2	2			1	1	1	1	2	1	1	2	1
WEL037	1	71	2	0.4	0.3	3	3	3	3	2	3	3	3	3			1	1	1	1	1	1	1	1	1
WEL038	1	67	2	0.3	0.5		3	3	1	3	2	3	3	3			2	1	1	1	2	1	1	1	1
WEL041	2	83	2	0.6	0.3	2	2	3	1	2	2	2	3	2			2	1	1	1	1	1	1	1	1
WEL042	2	79	1	0.5	0.3	2	2	4	1	2	1	1	4	2			1	1	2	1	2	1	2	2	2
WEL045	1	81	2	0.5	0.3	3	3	4	1	4	3	4	4	3			2	2	1	1	2	2	2	1	2
WEL048	2	78	1	0.4	0.5	1	1	1	1	1	1	1	1	1			1	2	1	1	1	1	1	1	1
WEL049	1	81	2	0.4	0.5	2	3	2	1	1	1	2	2	2			2		2	1	2	1	2	2	2
WEL051	2	79	2	0.4	0.4	2	2	1	1	2	1	1	1	1			1	1	1	1	1	1	1	1	1
WEL053	2	82	1	0.4	0.3	2	2	2	1	1	2	2	2	2			2	2	2	1	2	1	2	2	2
WEL054	1	81	1	0.3	0.4	2	2			3	2	3	2	2			1	2	1	1	2	1	1	1	1
WEL055	2	77	1	0.5	0.5	2	2	2	1	2	1	1	1	1			1	1	1	1	1	1		1	1
WEL056	1	82	1	0.54	0.54	2	1	2	1	2	1	2	1	1			1	1	1	1	1	1	1	1	1
WEL057	2	74	2	0.54	0.3	4	3	2	1	4	1	3	3	1			2	2	2	1	1	1	1	1	1
WEL058	2	71	2	0.4	0.5	2	2	2	1	2	1	2	2	2			2	2	1	2	2	1	2	1	1
WEL059	1	89	1	0.54	1	3	1	4	1	4	4	2	1	2			1	1	1	1	1	1	1	1	1
WEL060	1	70	2	0.3	1.3	2	2	1	1	2	1	2	3	1			2	3	2	2	3	1	2	2	1
WEL062	1	88	2	0.4	0.4	2	3	3	1	2	2	4	4	4			2	2	1	1	1	1	1	2	1
WEL064	1	55	2	0.5	0.3	2	2	4	1	4	2	3	3	2			2	2	3	1	3	1	2	3	3
WEL079	1	74	1	0.2	0.6	2	3	2	1	3	2	3	2	2			1	1	1	1	1	1	1	1	2
WEL081	2	63	2	1	0.3	3	3	2	1	2	2	3	2	3			2	2	2	1	2	1	1	1	2
WEL083	1	82	2	0.4	1.3	3	3	1	1	1	1	2	2	2			1	1	1	1	1	1	1	1	1
WEL085	1	78	1	0.5	1.2	2	2	2	1	2	1	2	2	2			2	1	2	1	2	1	2	2	1
WEL087	1	86	2	0.4	0.3	1	2	2	1	2	1	1	1				1	1		1	1	1	1	1	1
WEL088	1	85	1	0.4	0.6	3	3	4	2	4	2	4	4	2			1	1	2	1	1	1	2	1	1
WEL090	1	70	2	0.3	0.3	2	2	1	1	1	2	2	2	1			1	1	1	1	1	1	1	1	1
WEL092	1	89	1	0.3	0.2	2	3	1	1	1	1	2	2	2			2	3	1	1	2		2	1	2
WEL094	2	70	2	0.4	0.3	3	4	3	1	3	2	3	2	2			2	3	4	1	4	2	4		2
WEL095	1	72	1	0.3	0.3	2	2	2	1	2	2	2	2	2			1	1	1	1	1	1	1	1	1
WEL096	2	81	1	0.4	0.3	1	2	1	1	1	1	1	1	1			1	1	1	1	1	1	1	1	1
WEL098	1	100	1	0.6	0.4	4	4	4	1	2	3	4	3	2				2	1	1	1	2	1	1	1
WEL099	1	68	1	0.3	0.2	2	4	3	1	3		4	4	4			1	1	1	1	1	1	1	1	1
WEL101	2	74	1	0.3	0.3	2	3	2	2	3	2		3				1	1	1	1	1	1	1	1	1
WEL102	1	69	2	0.4	0.4	2	4	2	1	4	4	2	4	4			2	1	2	1	1	1	1	1	1
WEL104	2	84	2	0.3	0.3	2	4	1	2	2	2	1	3	2			2	3	2	1	1	2	1	2	1
WEL105	1	57	2	0.3	0.3	3	3	2	2	2	3	3	3	3			2	2	4	2	4	2	4	2	4
WEL110	2	84	1	0.4	0.3	2	3	2	1	2	2	2	2	2			2	2	2	1	2	2	2	2	2
WEL111	2	71	2	0.4	0.48	3	4	2	1	3	2	2	2	2			1	1	1	1	1	1	1	1	1
WEL112	2	71	2	0.3	0.3	2	3	2	1	2	2	2	2	2			1	1	2	1	1	2	1	1	2
WEL116	1	68	2	0.4	0.3	2	2	2	1	3	1	2	1	2			2	2	4	1			2	1	2
WEL118	1	82	2	0.3	0.3	2	2	3	2	2	2	2	2	2			2	2	2	1	2	2	2	2	2
WEL119	1	52	2	0.3	0.4	3	4	3	1	2	2	4	4	4			2	2	1	1	1	1	1	1	1
WEL121	1	71	2	0.7	0.6	2	4	3	1	4	3	3	4	4			1	1	1	1	2	2	2	2	1
WEL124	2	78	2	0.3	0.18	2	3	1	1	1	2	1	2	2			1	1	1	1	1	1	1	1	1
WEL125	1		2	0.48	0.4	1	2	1	1	1	1	1	1	1			1	1	1	1	1	1	1	1	1
WEL127	2	75	1	0.54	0.3	2	2	3	1	1	2	3	3	3			1	1	2	1	1	1	1	1	1
WEL128	1	67	2	0	0.54	2	3	2	2	3	1	1	2	2			1	1	2	1	1	1	1	1	1
WEL129	1	81	1	0.4	0.3	2	3	2	1	2	2	3	4	3			1	1	1	1	1	1	1	1	1
WEL134	2	75	1	0.1	0.18	2	3	2	1	1	1	2	2	1			1	1	1	1	1	1	1	1	1
WEL136	2	85	1	0.3	0.4		1	2	1	1	1	1	1	1			1	1	1	1	1	1	1	1	1
WEL137	1	84		2.3	0.3	3	4	2	2	2	3	2	2	2			1	1	1	1	2	2	1	2	1
WEL140	1	63	1	0.3	0.4	4	4	4	4	4	4	4	4	4			1	1	4	1	4	1	4	1	1
WEL141	2	63	2	0.4	0.3	2	3	2	2	3	3	2	3	2			2	2	2	1	3	1	1	1	1
WEL146	2	77	2	0.5	0.4	2	3	1	1	2	3	2	2	2			2	2	1	1	2	2	1	1	1
WEL147	1	72	1	0.3	0.5	2	1	2	1	2	1	2	2	2			1	1	2	1	1	1	2	1	1
WEL148	1	71	2	0.5	0.54	2	3	2	2	2	2	2	3	2			1	1	1	2	1	2	1	1	1
WEL150	1	89	2	0.5	0.5	2	3	2	1		2	2	2				1	1	1	1	1	1	1	1	1
WEL153	2	85	1	0.4	0.5	2	2	1	1	1	1	1	1	1			1	2	1	1	2	1	1	1	1
WEL154	2	82	1	0.2	1.3	2	2	1	2	1	1	2	2	2			1	1	1	1	1	1	1	1	1
WEL156	1		1	0.4	0.48	1	2	1	1	1	1	1	1	1			1	1	1	1	1	1	1	1	1
WEL160	1	85	1	0.5	0.3	1	2	1	1	1	1	1	1	1			1	1	2	1	1	1	2	1	1
WEL161	2	73	1	0.6	0.6	2	3	3	2	2	1	2	2	2			2	2	2	1	2	1	1	2	1
WEL162	1	75	1	0.4	0.4	2	3	3	3	4	2	3	3	3			1	1	1	1	2	1	2	1	1
WEL163	2	84	1	0.4	0.2	2	2	3	2	2	2	2	2	2			1	4	2	2	2	2	2	2	2
WEL164	1	73	1	0.4	0.7	1	1	1	1	1	1	1	1	1			1	1	1	1	1	1	1	2	1
WEL165	2	62	1	0.7	0.6	2	3	3	2	3	3	3	4	3			1	1	2	1	1	1	1	1	1
WEL166	2	84	2	0.4	0.5	3	4	2	1	2	3		1	1			2	2	2	1	1	1	1	1	1
WEL167	2	76	1	2.3	0.7	4	3	4	4	4	1	1	4	1			1	1	1	1	1	1	1	1	1
WEL169	1	67	2	2.3	0.1	4	4	4	1	3	2	2	3	2			1	1	4	1	4	1	2	1	2
WEL172	2	72	2	0.2	0.1	2	3	2	2	3	3	2	2	3			1	1	1	1	1	2	2	1	1
WEL175	2		1	0.2	0.5	2	3	2	2	2	1	2	1	2			2	2	1	1	1	2	1	2	1
WEL181	1	86	1	0.4	0.4	1	1	1	1	1	1	1	1	1			1	1	1	1	1	1	1	1	1
WEL183	2	75	1	0.4	0.3		1	1	1	1	1	1	1	1			1	1	1	1	1	1	1	1	1
WEL184	1	81	1	0.3	0.3	2	2	1	2	2	2	1	2	1			1	1	1	1	1	1	1	1	1
WEL198	2	71	2	0.3	0.4	3	3	3	2	2	3	2	2	2			1	1	2	1	2	1	1	1	2
WEL199	2	83	2	0.3	0.3	2	2	2	1	2	2	1	2	1			2	2	2	1	2	1	2	2	2
WEL201	1	74	2	0.2	0.3	2	3	4	1	2	1	2	2	3			1	1	1	1	1	1	1	1	1
WEL203	2	71	1	0.3	0.5	2	3	1	1	1	1	1	1	1			1	2	1	1	1	1	1	1	1
WEL207	1	61	1	0.3	0.2	2	3	2	1	1	1	1	1	2			2	3	2	1	1	1	2	1	2
WEL208	1	77	1	0.6	0.3	2	2	2	1	1	1	2	1	1			2	2	2	1	1	1	1	1	1
WEL209	2	61	2	0.2	0.3	2	3	2	1	2	1	1	1	2			2	2	2	1	2	1	2	1	2
WEL210	1	57	2	0.2	0.3	3	4	3	1	2	1	3	1	2			2	3	2	1	3	1	3	1	2
WEL215	1	77	1	0.1	0.4	3	4	4	3	4	4	4	4	4			2	2	2	1	2	1	2	2	2
WEL216	2	79	1	0.2	0.2	2	2	1	1	1	1	1	2	1			1	1	1	1	1	1	1	1	1
WEL223	2	81	1	0.54	0.2	1	3	2	1	1	1	1	2	2			1	1	1	1	1	1	1	1	1
WEL225	2	62	1	1	0.2	4	4	4	2	3	3	2	4	2			1	1	2	1	1	1	2	1	1
WEL228	2	66	2	0.3	0.4	2	3	2	2	3	3	3	4	3			1	1	4	1	4	4	4	1	2
WEL229	2	76	1	0.5	2	4	4	4	4	4	4	4	4	4			1	1	1	1	1	1	1	1	1
WEL230	2	75	2	0.2	0.3	1	2	1	1	1	1	1	1	1			1	1	1	1	1	1	1	1	1
WEL231	1	71	2	0.4	0.4	3	4	2	3	3	2	2	4	2			1	1	1	1	1	1	1	1	1
WEL233	2	79	1	0.5	0.2	1	3	1	1	1	1	1	1	1			1	1	1	1	1	1	1	1	1
WEL234	2		1	0.3	0.1	2	3	2	1	2	2	2	4	2			1	1	1	1	1	1	1	1	1
WEL235	1	46	2	1	0.4	3	3	4	3	3	4	4	3	4			1	1	2	1	2	2	2	2	2
WEL237	1	59	1	0	2	2	2	2	1	2	1		2	2			1	1	1	1	1	1	1	1	1
WEL240	1		2	0.18	0.18	1	3	1	1	2	2	2	1	2			2	2	2	1	2	1	2	1	1
WEL244	2		1	0.7	0.54	1	2	1	1	2	2	1	1	2			2	1	1	1	1	1	1	1	1
WEL245	2	68	2	0.4	0.4	2	2	1	1	1	1	1	2	2			1	1	1	1	1	1	1	1	1
WEL247	1	65	2	0.4	0.3	2	3	3	1	2	1	2	2	4			1	1	2	1	2	1	1	1	1
WEL250	2	75	2	0.3	0.3	2	3	2	1	3	1	1	3	2			1	2	1	1	2	1	1	2	2
WEL253	1	85	1	0.2	0.3	1	3	2	1	2	1	2	2	2					1	1	2	1	1	1	1
WEL254	1	74	2	0.3	0.6	2	3	2	1	2	2	1	2	2			1	1	2	1	1	1	1	1	2
WEL260	1	74	2	0.4	0.2	4	4	4	1	3	1	1	4	3			2	3	2	1	3	1	1	3	3
WEL261	1	67	1	0.5	1	2	3	2	1	2	2	2	1	1			1	1	1	1	1	1	1	2	1
KEI1	2	71		0.18	0.48	1	1	1	1	1	1	1	1	1	0.1	0.18	1	2	1	1	1	1	1	1	1
KEI100	2	74		0.1	0.3	2	3	2	1	3	2		3	2	0		2	2	2	1	1	1		1
KEI101	2	82		0.3	0.18	2	2	2	1	2	2	2	1	2	0		2	2	1	1	1	1		1	1
KEI102	2	65		0.88	0.48	1	2	2	2	2	1	1	2	2	0		1	1	1	1	1	1		1	1
KEI104	1	66		0.3	0.4	2	3	1	1	1	2	1	1	1	0		1	1	1	1	1	1	1	1	1
KEI105	1	64		0	0.1	2	3	2	1	2	2	2	1	2	0	0.1	1	1	1	1	1	1		1	1
KEI106	2	67		0	0.4	2	4	2	1	3	2	2	1	2	0	0.1	1	1	1	1	1	1	1	1	1
KEI108	1	52		0.3	0.18	4	3	4	2	3	1	4	4	3	0.18	0.1	2	2	1	1	1	1	1	1	1
KEI109	2	75		0.3	0.1	2	3	2	2	2	2	2	2	2	0.1	0.1	1	1	2	1	1	2	2	1	1
KEI11	1	71		0.3	0.3	2	4	2	2	2	2		2	2	0		1	1	1	1	1	1		1	1
KEI110	1	70		0.4	0.4	1	3	2	1	1	1	1	2	1	0.1	0.1	1	1	1	1	1	1	1	1	1
KEI112	2	80		0.48	0.18	1	2	1	1	2	2	2	2	1	0.18	0.18	1	2	1	1	1	1	1	2	1
KEI113	1	74		0	0.65	2	4	2	2	2	2	2	1	1	0		1	1	1	1	1	1	1	1	1
KEI114	1	82		0.4	0.4	2	4	4	1	3	1	2	2	1	0.18	0.18	1	2	1	1		1	2	1	1
KEI115	1	87		0.6	0.65	2	3	3	1	2	3	1	1	1	0.18	0.3	2	2	2	1	2	1	1	2	1
KEI116	2	72		0.4	0.65		2	1	1	2	1	1	4	2	0.18	0.18	1	1	1	1	1	1	2	1	1
KEI117	1	70		0.4	0.4	2	3	2	1	1	1	2	2	1	0.3	0.1	1	1	1	1	1	1	1	1	1
KEI118	1	68		0	0.6	2	3	2	2	2	2	2	3	2	0.18	0.18	1	1	1	1	1	1	2	1	1
KEI119	1	73		0.4	0.3	2	3	2	1	3	2	2	3	2	0.1	0.18	1	1	2	1	1	2	1	1	1
KEI12	2	71		0.1	0.1	2	4	2	1	2	1	2	2	2	0		1	1	1	1	2	1		1	1
KEI121	2	73		0.18	0.3	3	4	4	2	1	2	3	3	1	0.18	0.3	2	2	2	1	2	1	1	2	1
KEI123	1	77		0.18	0.4	2	2	2	1	2	1	1	1	1	0.1	0.1	2	2	1	1	1	1	1	1	1
KEI124	1	74		0.3	0.18	2	3	1	1	2	1	2	2	1	0	0.1	1	1	1	1	1	1	1	1	1
KEI125	2	73		0.1	0.18	2	3	2	1		1	2	1	2	0		2	3	3	1	2	1	3	1	2
KEI126	2	70		0.18	0.48	2	2	2	1	2	2	1	3	1	0.18	0.1	1	1	1	1	2	1	1	2	1
KEI127	1	80		0.48	0.48	1	2	1	2	1	1	1	2	1	0.4		1	1	1	1	1	1	1	1	1
KEI128	2	72		0.3	0.4	2	3	2	1	2	1	2	2	2	0.1	0.18	1	1	1	1	1	1	1	1	1
KEI129	2	75		0.18	0.18	2	2	2	1	1	2	2	2	1	0.1	0.1	1	1	2	1	2	1	1	2	1
KEI13	2	39		1.3	0	3	4	3	1	2	2	3	2	2	0		3	4	1	1	2	1	3	1	2
KEI130	2	63		0.18	0.3	2	4	2	1	1	1	1	1	1	0.18	0.3	2	4	2	1	1	1	1	1	1
KEI132	2	64		0.3	0.3	1	3	2	2	1	1	1	1	1	0.1	0.1	1	1	1	1	1	1	1	1	1
KEI134	1	72		0.18	0.4	2	3	4	1	2	1	3	3	1	0		1	1	2	1	1	1	1	1	1
KEI135	2	70		0.4	0.4	2	4	2	1	2	2	3	3	2	0		1	1	1	1	1	1	1	1	1
KEI136	2	65		0.4	0.18	3	4	3	2	3	2		4	4	0		1	1	1	1	1	1	1	1	1
KEI137	1	62		0.6	0.4	4	4	4	1	1	1	4	1	1	0	0.1	1	1	1	1	1	1	1	1	1
KEI138	1	74		0.48	0.48	4	4	4	3	4	4	4	4	4	0.4		2	3	1	1		2	2	1	2
KEI14	2	64		0.7	2	4	4	2	2	2	2	2	2	2	0		1	1	1	1	1	1	1	1	1
KEI140	2	70		0.4	0.3	3	4	2	1	2	2	2	2	2	0	0.1	1	1	1	1	2	1	1	1	1
KEI141	2	77		0.3	0.4	4	4	2	1	4	4	4	4	3	0.1	0.1	2	2	1	1	1	1	1	2	1
KEI142	1	66		0.48	0.3	2	2	3	1	2	1	1	3	2	0	0.1	1	1	1	1	2	1	1	1	1
KEI143	2	66		0	0.3	3	3	3	1	4	2	3	3	3	0.3	0.1	2	2	2	1	2	1	2	1	1
KEI145	1	76		0.4	0.4	1	2	1	2	2	1	2	2	2	0.18	0.18	1	1	1	1	1	1	1	1	1
KEI146	2	79		0.3	0.4	2	3	2	1	1	1	3	3	3	0		1	1	1	1	1	1	1	1	1
KEI147	1	75		0.3	0.4	2		2	1	1	1	2	1	1	0.3	0.18	1	1	1	1	2	1	1	1	1
KEI148	2	76		0.6	0.48	2	3	2	1	2	1		2	1	0.3	0.18	1	1	1	1	2	1		2
KEI149	2	70		0.3	0.3	1	2	2	1	2	1	1	2	1	0.18	0.18	1	1	1	1	1	1	1	1	1
KEI150	1	80		0.4	0.3	1	3	2	1	2	1	1	2	2	0.1	0.1	1	2	1	1	1	1	1	1	1
KEI152	2	67		0.1	0.3	4	4	4	1	4	2	4	2	2	0.1	0.18	1	1	1	1	1	1	1	1	1
KEI154	1	76		0.65	0.4	1	3	4	1	2	1	1	1	1	0.48	0.18	1	1	2	1	1	1		1	1
KEI155	1	71		0.4	0.3	1	2	2	1	2	1	1	1	1	0.18	0.18	1	1	2	1	1	1	1	1	1
KEI156	2	74		0.7	0.4	4	4	4	2	4	4	4	4	4	0.3	0.4	2	2	2	1	2	1	2	1	2
KEI157	1	82		0.3	0.4	2	2	1	1	1	1	1	2	1	0.4	0.18	1	1	1	1	1	1	1	1	1
KEI16	2	62		0.4	0.48	3	4	1	2	4	3	3	4	4	0		1	1	1	1	1	1	2	1	1
KEI160	1	65		-0.1	0.3	2	3	2	1	2	1	1	1	1	0		2	1	1	1	1	1	1	1	1
KEI161	2	70		0.1	0.3	2	3	2	1	2	1	2	4	2	0	0.1	1	2	1	1	1	1	1	2	1
KEI162	2	72		0.3	0.3	2	3	1	1	2	2	2	2	1	0	0.18	1	1	1	1	1	1	1	1	1
KEI164	2	62		0.4	0.3	2	3	4	2	4	2	4	4	4	0.18	0.1	2	3	2	1	3	2	3	1	2
KEI165	1	58		0	0.48	2	4	2	2	2	2	2	2	2	0		1	1	1	1	1	1	1	1	1
KEI166	2	71		0	0.3	2	4	4	1	4	2	4	4	4	0		1	1	1	1	1	1	1	1	1
KEI167	1	70		0.1	0.18	2	3	1	1	1	1	1	1	1	0	0.1	1	1	1	1	1	1	1	1	1
KEI168	2	79		0.3	0.18	3	4	2	2	2	2	2	3	2	0		1	1	1	1	1	1	1	1	1
KEI17	1	71		0.4	0.88	3	3	1	1	1	1		2	2	0.18	0.4	1	1	1	1	1	1		1	1
KEI170	1	73		0.3	0.88	4	3	2	1	2	2	2	3	3	0	0.18	1	2	1	1	1	1	1	1	1
KEI18	2	65		0.3	0.4	3	3	2	1	4	3	3	4	4	0	0.18	1	4	1	1	1	1		1	1
KEI19	1	68		0.7	0.18	4	4	4	2	2	2	3	3	2			1	1	1	1	1	1	1	1	1
KEI2	1	62		0.4	0.48	4	4	4	4	4	4	4	4	4	0		1	1	1	1	1	1	1	1	1
KEI20	2	62		0.88	0.3	4	4	2	1	2	3	3	4	3	0.7	0.18	1	1	1	1	1	1	1	1	1
KEI21	2	67		0.1	1.3	3	4	2	2	3	3	2	2	2	0		1	1	1	1	1	1	1	1	1
KEI22	2	70		0.3	0.48	1	3	2	2	3	1	2	4	1	0.1		1	1	1	1	2	1	1	2	1
KEI23	1	83		0.88	0.65	2	3	1	2	2	1	1	2	1	0.48		1	1	1	1	1	1	1	1	1
KEI25	2	66		0.48	0.4	2	3	3	3	4	3	4	3	3	0		1	1	1	1	2	1		1	1
KEI26	1	64		1	0.65	2	3	3	2	2	1	2	3	2	0.1	0.1	2	3	2	1	2	1		2	1
KEI27	2	63		1	0.3	3	4	2	2	3	2		3	3	0		2	3	1	1	1	1		1	1
KEI28	2	67		0.65	0.3	2	4	3	1	2	2	3	1	1	0		1	1	1	1	1	1	1	1	1
KEI29	2	78		0.4	0.3	2	3	1	1	1	2	1	4	1	0.1		1	1	1	1	1	2	1	1	1
KEI3	2	64		0.18	0.1	4	4	4	2	4	1	4		4	0		2	1	2	1	4	1	2		2
KEI30	1	80		0.1	0	1	2	2	2	2	2	2	3	3	0.1		1	1	1	2	1	1		2
KEI31	1	59		0.3	0.48	2	3	2	1	1	1	2	1	1	0		1	1	1	1	1	1	1	1	1
KEI32	1	81		0.4	0.4	1	1	2	2	3	1		2	2	0		1	2	1	1	1	1	2	1	1
KEI34	2	65		0.3	0.3	2	3	1	2	2	2	2	3	2	0		1	1	1	1	2	1	2	3	1
KEI35	1	73		0	0.3	2	3	1	2	3	3	2	3	3	0	0.1	2	2	1	1	1	1		1	1
KEI36	2	63		0.18	0.7	4	4	1	1	2	2	1	4	2	0		1	1	1	1	1	1	1	1	1
KEI37	1	69		0.7	0.1	2	3	2	1	1	2	1	2	1	0		1	1	1	1	1	1		1	1
KEI39	2	77		0.1	0.4	2	3	1	1	1	1	2	1	2	0.1		1	1	1	1	1	1		1	1
KEI4	1	50		2	0	2	3	2	2	2	1	1	2	1	0		2	2	2	1	1	1		1
KEI40	2	68		0.18	0.3	3	4	3	3	3	3	3	3	3	0		1	1	1	1	1	1	1	1	1
KEI41	2	66		0.4	0.3	3	4	3	3	3	3	3	3	3	0		1	2	1	2	1	1		1	1
KEI42	2	76		0.3	0.3	2	3	2	1	2	1	4	1		0.18	0.1	1	2	1	1	1	2	1	1	1
KEI46	1	58		0	0.18	4	4	3	3	3	3		4	4	0		1	1	1	1	1	1	1	1	1
KEI47	2	55		0.1	0.3	3	4	4	2	3	3	3	3	2	0		1	1	1	1	1	1	1	1	1
KEI49	1	78		0.18	0.4	2	1	1	1	2	1	2	2	1	0		2	2	1	1	1	1		1	1
KEI5	2	86		0.18	0.3	2	3	1	1	3	1		2	1	0.1	0.3	1	2	1	1	1	1		1	1
KEI50	1	58		0.18	0.18	1	2	2	1	1	1	1	2	2	0		1	1	1	1	1	1		1	1
KEI51	1	62		0.7	0.48	3	4	4	1	2	2	3	4	2	0.18		1	1	1	1	1	1		1	1
KEI52	1	75		0	0	2	3	2	1	1	1	1	2	1	0		1	1	1	1	1	1	1	1	1
KEI53	1	77		0.18	0.4	1	2	1	1	1	1	1	1	1	0.1		1	1	1	1	1	1		1	1
KEI54	1	67		0.3	0.3	2	3	1	1	1	1	2	2	1	0		1	1	1	1	1	1		1	1
KEI55	1	83		0.3	0.3	2	2	1	1	1	1		1	1	0		1	1	1	1	1	1		1	1
KEI59	2	72		0.3	0.1	2	4	2	1	3	1	1	1	1	0		2	2	3	1	2	1		1
KEI6	1	70		0.1	0.3	2	3	3	1	2	2	2	3	1	0		1	1	1	1	1	1	1	1	1
KEI60	1	80		0.1	2	4	4	4	2	3	3	3	2	3	0		1	1	1	1	1	1		1	1
KEI61	2	83		0.3	0.4	2	3	3	1	2	2	2	1	2	0.1	0.1	1	1	1	1	1	1		1	1
KEI62	1	77		0.1	0.3	1	2	2	1	1	2		1	1	0	0.18	1	2	1	1	1	1		1	1
KEI63	2	82		0.3	0.3	2	4	3	1	3			3	2	0	0.1	2	1	2	1	2	1		1	1
KEI64	2	78		0	0.1	2	2	1	1	1	1	1	1	1	0		1	1	1	1	1	1		1	1
KEI67	2	79		0.65	0.18	2	2	3	1	3	2	2	2	2	0		1	1	1	1	1	1	1	1	1
KEI68	2	73		0.3	0.4	3	4	4	1	4	2	4	1	4	0.1	0.1	3	4	3	1	3	1		1	1
KEI69	2	68		0.6	0.65	3	4	1	2	2	2	2	3	2	0	0.1	1	1	1	1	1	1		1	1
KEI7	2	64		0.88	1.3	4	4	3	3	3	3	3	4	3	0		1	1	1	1	1	1	1	1	1
KEI70	2	71		0.3	0.4	2	3	2	1	2	1	2	2	2	0		1	1	1	1	1	1	1	1	1
KEI71	1	69		0.48	0.3	2	3	2	1	1	3		2		0.18		1	4	1	1	1	1		1	1
KEI72	1	69		2.3	1	4	4	3	4	4	4	4	4	4	0.1		1	1	1	1	1	1	1	1	1
KEI73	1	50		2.8	2.8	4	4	4	4	4	4	4	4	4	0	0.3	1	1	1	1	1	1	1	1	1
KEI74	1	68		0.4	0.7	4	4	4	4	4	4		4	4	0		1	1	1	1	1	1	1	1	1
KEI75	1	55		0.48	0.3	2	3	2	1	1	1	2	1	2	0		1	1	1	1	1	1	1	1	1
KEI76	2	48		0.3	0.4	2	3	2	1	2	2	2	2	2	0		3	3	2	1	2	3	2	2	2
KEI77	2	48		0.3	0.4	4	4	3	4	4	4	3	2	4	0		1	1	1	1	1	1	1	1	1
KEI78	2	61		0	0.18	3	3	1	4	1	1	1	1	1	0		1	2	1	1	1	1		1	1
KEI79	2	79		0.1	0	2	3	2	2	2	2	2	2	2	0		1	1	1	1	1	1		1	1
KEI8	1	72		0.1	0.4	3	4	3	3	3	3		3	3	0		1	2	1	1	1	1	1	1	1
KEI81	1	56		0.48	0	1	2	1	1	1	2	1	1	1	0		1	2	1	1	1	1	1	1	1
KEI82	1	72		0.1	0.3	3	2	1	2	1	1	1	1	1	0		1	2	1	1	1	1		1	1
KEI83	2	80		0.3	0.18	2	2	2	1	1	2		2	1	0		1	1	1	1	1	1		1	1
KEI86	2	62		1	1.3	4	4	3	3	4	1	3	3	1	0		1	1	1	1	1	1	1	1	1
KEI87	2	73		0.18	0.48	3	3	2	1	2	1		2	2	0		1	1	1	1	1	1			1
KEI88	1	82		0	0	1	2	1	1	2	2	1	1	1	0		1	4	1	1	1	2	2	1	1
KEI89	1	76		0	0.7	4	4	4	3	3	2	4	4	4	0		1	1	1	1	1	1	1	1	1
KEI9	1	48		0	0.6	2	3	3	2	2	1	2	1	1	0		1	1	1	1	1	1		1	1
KEI90	1	77		0.3	0.1	3	3	3	2	3	1	3	3	2	0	0.1	1	2	2	1	1	1		1	1
KEI91	2	70		0.48	0.3	2	3	3	1	3	2	3	3	2	0		1	2	1	1	1	1	1	1	1
KEI92	2	75		0.1	0.18	2	2	1	1	1	1	2	1	1	0		1	2	1	1	1	1		1	1
KEI93	2	57		0.1	0.18	2	2	2	2	3	3	2		2	0		1	1	1	1	1	1		1	1
KEI94	2	74		0.18	0.4	2	3	2	2	2	2	2	3	2	0		1	1	1	1	1	1	1	1	1
KEI96	2	78		0	0.4	2	3	2	1	1	2		1	1	0		1	1	1	1	1	1	1	1	1
KEI97	2	74		0.48	0.18	2	3	2	1	2	2	2	3	2	0.3		1	1	1	1	1	1	1	1	1
KEI98	2	75		0.1	0.3	2	2	2	1	2	2			1	0	0.18	1	1	1	1	1	1		1	1
KEI99	1	67		0.18	0.1	2	3	2	2	1	3	3	3	2	0.18		1	1	1	1	1	1		1	1

## Sheet: Data Dictionary
Variable name	Variable Description	Format	Values
					Site 1 - THP, 2 - SJH, 3 - KEI
subj_id	Study subject ID
gender	gender	numeric	1 - Female	2 - Male
age	age	numeric	40 - 85
educ	Level of education	character	1- Highschool or less
			2- More than highschool
income	Annual household income		1- < $ 30,000	2- $ 30,000 to $ 49,999
			4- $ 50,000 to $ 70,000	4- $ 70,000 and over
sxdate	date of current eye surgery for which the patient is being enrolled	date	ddmmmyy
datepreVA	date of preop va measurement	date	ddmmmyy
preVA_left	logmar of best corrected preop visual acuity, cataractous eye	numeric	-0.3-3	`-0.3=20/10, 3=NLP
preVA_right	logmar of best corrected preop visual acuity, contralateral eye	numeric	-0.3-3	`-0.3=20/10, 3=NLP
cat_t1_qx_a	difficulty in everyday life due to vision	numeric	1 - No difficulty	2 - Some difficulty	3 - Great difficulty	4 - Very great difficulty
cat_t1_qx_b	satisfied with present vision	numeric	1 - Very satisfied	2 - Fairly satisfied	3 - Fairly dissatisfied	4 - Very dissatisfied
cat_t1_qx_c_1	reading text in newspaper	numeric	1 - No difficulty	2 - Some difficulty	3 - Great difficulty	4 - Very great difficulty
cat_t1_qx_c_2	recognizing faces	numeric	1 - No difficulty	2 - Some difficulty	3 - Great difficulty	4 - Very great difficulty
cat_t1_qx_c_3	seeing prices	numeric	1 - No difficulty	2 - Some difficulty	3 - Great difficulty	4 - Very great difficulty
cat_t1_qx_c_4	seeing to walk on uneven ground	numeric	1 - No difficulty	2 - Some difficulty	3 - Great difficulty	4 - Very great difficulty
cat_t1_qx_c_5	seeing to do handiwork	numeric	1 - No difficulty	2 - Some difficulty	3 - Great difficulty	4 - Very great difficulty
cat_t1_qx_c_6	reading subtitles on TV	numeric	1 - No difficulty	2 - Some difficulty	3 - Great difficulty	4 - Very great difficulty
cat_t1_qx_c_7	seeing to engage in hobby	numeric	1 - No difficulty	2 - Some difficulty	3 - Great difficulty	4 - Very great difficulty
date qx2_comp	date QX was completed	date	ddmmmyy
datepostVA	Date of post-op VA measurement	date	ddmmmyy
postVAleft	logmar of post op visual acuity, cataractous eye	numeric	-0.12-3	`-0.3=20/10, 3=NLP
postVAright	logmar of post op visual acuity, contralateral eye	numeric	-0.12-3	`-0.3=20/10, 3=NLP
cat_t2_qx_a	difficulty in everyday life due to vision	numeric	1 - No difficulty	2 - Some difficulty	3 - Great difficulty	4 - Very great difficulty
cat_t2_qx_b	satisfied with present vision	numeric	1 - Very satisfied	2 - Fairly satisfied	3 - Fairly dissatisfied	4 - Very dissatisfied
cat_t2_qx_c_1	reading text in newspaper	numeric	1 - No difficulty	2 - Some difficulty	3 - Great difficulty	4 - Very great difficulty
cat_t2_qx_c_2	recognizing faces	numeric	1 - No difficulty	2 - Some difficulty	3 - Great difficulty	4 - Very great difficulty
cat_t2_qx_c_3	seeing prices	numeric	1 - No difficulty	2 - Some difficulty	3 - Great difficulty	4 - Very great difficulty
cat_t2_qx_c_4	seeing to walk on uneven ground	numeric	1 - No difficulty	2 - Some difficulty	3 - Great difficulty	4 - Very great difficulty
cat_t2_qx_c_5	seeing to do handiwork	numeric	1 - No difficulty	2 - Some difficulty	3 - Great difficulty	4 - Very great difficulty
cat_t2_qx_c_6	reading subtitles on TV	numeric	1 - No difficulty	2 - Some difficulty	3 - Great difficulty	4 - Very great difficulty
cat_t2_qx_c_7	seeing to engage in hobby	numeric	1 - No difficulty	2 - Some difficulty	3 - Great difficulty	4 - Very great difficulty
